# Supplementary material for: Cumulative Risks of Foster Care Placement for Danish Children
Source: PLoS One. 2014 Oct 9;9(10):e109207. doi: 10.1371/journal.pone.0109207 (PMC4192300; doi:10.1371/journal.pone.0109207)
Supplement: File S1 — Data Used to Construct Life Tables. (ZIP) [file pone.0109207.s001.zip]

Archive with 14 entries (14 files):
- lifetable_region2010 (2).csv
- lifetable_region1998 (2).csv
- lifetable_region1999 (2).csv
- lifetable_region2000 (2).csv
- lifetable_region2001 (2).csv
- lifetable_region2002 (2).csv
- lifetable_region2003 (2).csv
- lifetable_region2004 (2).csv
- lifetable_region2005 (2).csv
- lifetable_region2006 (2).csv
- lifetable_region2007 (2).csv
- lifetable_region2008 (2).csv
- lifetable_region2009 (2).csv
- VariableKeys.txt
