# Supplementary material for: Cumulative Risks of Foster Care Placement for Danish Children
Source: PLoS One. 2014 Oct 9;9(10):e109207. doi: 10.1371/journal.pone.0109207 (PMC4192300; doi:10.1371/journal.pone.0109207)
Supplement: File S1 — Data Used to Construct Life Tables. (ZIP) [file pone.0109207.s001.zip › lifetable_region2010 (2).csv]

dictionary {
float age
int cnt
byte cnt_1
byte cnt_2
byte cnt_3
byte cnt_4
byte cnt_5
_newline
int cntM
int cntF
byte cntM_1
byte cntM_2
byte cntM_3
byte cntM_4
byte cntM_5
_newline
byte cntM_6
byte cntF_1
byte cntF_2
byte cntF_3
byte cntF_4
byte cntF_5
byte cntF_6
_newline
int cnt1
byte cnt2
byte cnt3
byte cnt1_1
byte cnt1_2
byte cnt1_3
byte cnt1_4
_newline
byte cnt1_5
byte cnt1_6
byte cnt2_1
byte cnt2_2
byte cnt2_3
byte cnt2_4
byte cnt2_5
_newline
byte cnt2_6
byte cnt3_1
byte cnt3_2
byte cnt3_3
byte cnt3_4
byte cnt3_5
byte cnt3_6
_newline
byte cnt1M
byte cnt2M
byte cnt3M
byte cnt1F
byte cnt2F
byte cnt3F
byte cnt1M_1
_newline
byte cnt1M_2
byte cnt1M_3
byte cnt1M_4
byte cnt1M_5
byte cnt1M_6
byte cnt2M_1
byte cnt2M_2
_newline
byte cnt2M_3
byte cnt2M_4
byte cnt2M_5
byte cnt2M_6
byte cnt3M_1
byte cnt3M_2
byte cnt3M_3
_newline
byte cnt3M_4
byte cnt3M_5
byte cnt3M_6
byte cnt1F_1
byte cnt1F_2
byte cnt1F_3
byte cnt1F_4
_newline
byte cnt1F_5
byte cnt1F_6
byte cnt2F_1
byte cnt2F_2
byte cnt2F_3
byte cnt2F_4
byte cnt2F_5
_newline
byte cnt2F_6
byte cnt3F_1
byte cnt3F_2
byte cnt3F_3
byte cnt3F_4
byte cnt3F_5
byte cnt3F_6
_newline
float pop
int pop_1
int pop_2
int pop_3
int pop_4
int pop_5
float popM
_newline
float popF
int popM_1
int popM_2
int popM_3
int popM_4
int popM_5
byte popM_6
_newline
int popF_1
int popF_2
int popF_3
int popF_4
int popF_5
byte popF_6
float pop1
_newline
int pop2
int pop3
int pop1_1
int pop1_2
int pop1_3
int pop1_4
int pop1_5
_newline
byte pop1_6
int pop2_1
int pop2_2
int pop2_3
int pop2_4
byte pop2_5
byte pop2_6
_newline
int pop3_1
int pop3_2
int pop3_3
int pop3_4
int pop3_5
byte pop3_6
float pop1M
_newline
int pop2M
int pop3M
int pop1F
int pop2F
int pop3F
int pop1M_1
int pop1M_2
_newline
int pop1M_3
int pop1M_4
int pop1M_5
byte pop1M_6
int pop2M_1
byte pop2M_2
int pop2M_3
_newline
int pop2M_4
byte pop2M_5
byte pop2M_6
int pop3M_1
int pop3M_2
int pop3M_3
int pop3M_4
_newline
int pop3M_5
byte pop3M_6
int pop1F_1
int pop1F_2
int pop1F_3
int pop1F_4
int pop1F_5
_newline
byte pop1F_6
int pop2F_1
byte pop2F_2
int pop2F_3
int pop2F_4
byte pop2F_5
byte pop2F_6
_newline
int pop3F_1
int pop3F_2
int pop3F_3
int pop3F_4
int pop3F_5
byte pop3F_6
float nax
_newline
float nax_1
float nax_2
float nax_3
float nax_4
float nax_5
float naxM
float naxF
_newline
float naxM_1
float naxM_2
float naxM_3
float naxM_4
float naxM_5
byte naxM_6
float naxF_1
_newline
float naxF_2
float naxF_3
float naxF_4
float naxF_5
byte naxF_6
float nax1
float nax2
_newline
float nax3
float nax1_1
float nax1_2
float nax1_3
float nax1_4
float nax1_5
byte nax1_6
_newline
float nax2_1
float nax2_2
float nax2_3
float nax2_4
float nax2_5
byte nax2_6
float nax3_1
_newline
float nax3_2
float nax3_3
float nax3_4
float nax3_5
byte nax3_6
float nax1M
float nax2M
_newline
float nax3M
float nax1F
float nax2F
float nax3F
float nax1M_1
float nax1M_2
float nax1M_3
_newline
float nax1M_4
float nax1M_5
byte nax1M_6
float nax2M_1
float nax2M_2
float nax2M_3
float nax2M_4
_newline
float nax2M_5
byte nax2M_6
float nax3M_1
float nax3M_2
float nax3M_3
float nax3M_4
float nax3M_5
_newline
byte nax3M_6
float nax1F_1
float nax1F_2
float nax1F_3
float nax1F_4
float nax1F_5
byte nax1F_6
_newline
float nax2F_1
byte nax2F_2
float nax2F_3
float nax2F_4
float nax2F_5
byte nax2F_6
float nax3F_1
_newline
float nax3F_2
float nax3F_3
float nax3F_4
float nax3F_5
byte nax3F_6
}
0 144 28 32 26 42 16
77 64 15 17 19 20 6
. 13 15 6 20 10 .
129 5 9 20 32 25 37
15 0 3 0 0 1 1
0 4 0 1 4 0 0
73 1 2 56 4 4 11
17 19 20 6 0 1 0
0 0 0 0 2 0 0
0 0 0 9 15 6 17
9 0 2 0 0 1 1
0 2 0 0 2 0 0
63266 20597 8689 10127 18386 5467 32481
30782 10535 4475 5196 9472 2803 0
10062 4214 4930 8912 2664 0 57208
1340 4493 17826 8143 9233 16898 5108
0 586 106 227 338 83 0
2095 407 642 1086 263 0 29440
690 2232 27768 650 2258 9160 4203
4733 8713 2631 0 299 48 117
191 35 0 1034 205 334 532
127 0 8666 3940 4500 8185 2477
0 287 58 110 147 48 0
1061 202 307 552 136 0 .212766
.1875 .203125 .17 .25 .25 .2045455 .2226563
.1888889 .2205882 .1666667 .225 .25 . .1858974
.1833333 .1805556 .275 .25 . .2157623 .3
.1111111 .2 .203125 .17 .2545045 .2444444 0
.25 0 0 .4166667 .3333333 0 .125
0 0 .0833333 0 0 .2020548 .5833333
.2083333 .233631 .2291667 .0625 .1666667 .2205882 .1666667
.225 .25 0 .5833333 0 0 0
0 0 .2083333 0 0 0 0
0 .2407407 .1833333 .1805556 .2892157 .2407407 0
.0833333 0 0 .4166667 .3333333 0 .0416667
0 0 .0833333 0 0
1 40 8 6 12 10 4
24 16 5 3 7 5 4
. 3 3 5 5 . .
36 0 4 7 6 11 8
4 0 0 0 0 0 0
0 1 0 1 2 0 0
21 0 3 15 0 1 4
3 7 3 4 0 0 0
0 0 0 0 1 0 0
2 0 0 3 3 4 5
0 0 0 0 0 0 0
0 0 0 1 0 0 0
65976 20599 9695 10820 19023 5839 33985
31991 10515 5041 5562 9784 3083 0
10084 4654 5258 9239 2756 0 59815
1270 4646 17775 9070 9895 17582 5493
0 561 95 234 304 76 0
2174 484 665 1068 255 0 30799
649 2406 29016 621 2240 9071 4703
5091 9031 2903 0 285 52 119
154 39 0 1121 260 338 555
132 0 8704 4367 4804 8551 2590
0 276 43 115 150 37 0
1053 224 327 513 123 0 .4291667
.4895833 .4583333 .3680556 .4333333 .4375 .3993056 .4739583
.5 .1388889 .3690476 .4666667 .4375 . .4722222
.7777778 .3666667 .4 . . .4398148 0
.3333333 .4285714 .4583333 .4015152 .4895833 .4375 0
0 0 0 0 0 0 .9166667
0 0 .2083333 0 0 .3928571 0
.4444444 .5055556 0 0 .3958333 .1388889 .3690476
.6388889 .4375 0 0 0 0 0
0 0 .9166667 0 0 .2083333 0
0 .4722222 .7777778 .4583333 .4 0 0
0 0 0 0 0 0 0
0 0 0 0 0
2 40 4 2 11 15 8
20 20 . 1 7 7 5
. 4 1 4 8 3 .
35 0 5 3 2 9 14
7 0 0 0 0 0 0
0 1 0 2 1 1 0
18 0 2 17 0 3 0
1 6 7 4 0 0 0
0 0 0 0 0 0 1
0 1 0 3 1 3 7
3 0 0 0 0 0 0
0 1 0 1 1 0 0
65203 20101 9897 10724 18884 5597 33376
31827 10295 5137 5476 9578 2890 0
9806 4760 5248 9306 2707 0 59038
1151 4766 17272 9256 9797 17434 5279
0 491 89 203 284 84 0
2246 510 687 1098 225 0 30280
556 2411 28758 595 2355 8878 4793
5031 8843 2735 0 228 42 94
147 45 0 1143 277 334 552
105 0 8394 4463 4766 8591 2544
0 263 47 109 137 39 0
1103 233 353 546 120 0 .41875
.2708333 .75 .5606061 .4555556 .1458333 .3625 .475
. .9166667 .5 .3095238 .1333333 . .2708333
.5833333 .6666667 .5833333 .1666667 . .4380952 0
.2833333 .1944444 .75 .6388889 .4880952 .0952381 0
0 0 0 0 0 0 .5
0 .2083333 0 .5 0 .3564815 0
.4166667 .5245098 0 .1944444 0 .9166667 .5277778
.3095238 .0416667 0 0 0 0 0
0 0 0 0 .3333333 0 .5
0 .1944444 .5833333 .8611111 .6666667 .1666667 0
0 0 0 0 0 0 .5
0 .0833333 0 0 0
3 40 7 9 5 11 8
26 13 1 6 4 8 7
. 6 2 1 3 1 .
36 1 3 7 7 5 10
7 0 0 0 0 0 1
0 0 2 0 1 0 0
23 1 2 13 0 0 1
5 4 7 6 0 0 0
0 0 1 0 0 1 0
1 0 0 6 2 1 3
1 0 0 0 0 0 0
0 0 0 0 0 0 0
66252 19688 10541 10870 19367 5786 34038
32213 10217 5427 5560 9926 2908 0
9471 5113 5310 9441 2878 0 60084
1101 4808 16904 9911 9979 17847 5443
0 454 97 192 280 78 0
2234 494 668 1160 252 0 30851
570 2487 29233 531 2320 8739 5104
5107 9167 2734 0 251 51 98
131 39 0 1183 251 343 583
127 0 8165 4807 4872 8680 2709
0 203 46 94 149 39 0
1051 242 325 577 125 0 .4294872
.6190476 .3020833 .5 .4393939 .3333333 .400641 .4871795
.6666667 .4027778 .4166667 .3958333 .3571429 . .6111111
0 .8333333 .5555556 .1666667 . .4444444 .25
.25 .6190476 .297619 .5 .4666667 .3452381 0
0 0 0 0 .25 0 0
.3333333 0 .1666667 0 0 .4202898 .25
.25 .4871795 0 0 .6666667 .4166667 .4166667
.4285714 .375 0 0 0 0 0
.25 0 0 .3333333 0 .1666667 0
0 .6111111 0 .8333333 .5555556 .1666667 0
0 0 0 0 0 0 0
0 0 0 0 0
4 43 14 4 9 14 2
26 17 9 3 5 8 1
. 5 1 4 6 1 .
35 0 8 7 4 9 13
2 0 0 0 0 0 0
0 7 0 0 1 0 0
22 0 4 13 0 4 5
3 5 8 1 0 0 0
0 0 0 0 4 0 0
0 0 0 2 1 4 5
1 0 0 0 0 0 0
0 3 0 0 1 0 0
65463 18941 10572 10793 19191 5966 33343
32120 9677 5346 5555 9666 3099 0
9264 5226 5238 9525 2867 0 59179
1055 4998 16155 9887 9892 17629 5616
0 423 66 212 275 79 0
2296 579 657 1206 260 0 30190
528 2522 28989 527 2476 8297 4996
5081 8898 2918 0 196 41 118
136 37 0 1153 287 346 598
138 0 7858 4891 4811 8731 2698
0 227 25 94 139 42 0
1143 292 311 608 122 0 .4282946
.4464286 .6458333 .5 .297619 .4583333 .4230769 .4362745
.4074074 .6666666 .55 .3020833 .1666667 . .5166667
.5833333 .4375 .2916667 .75 . .4261905 0
.4375 .4166667 .6458333 .5 .3076923 .4583333 0
0 0 0 0 0 0 .4761905
0 0 .1666667 0 0 .4356061 0
.3541667 .4102564 0 .5208333 .45 .6666666 .55
.3020833 .1666667 0 0 0 0 0
0 0 .3541667 0 0 0 0
0 .3333333 .5833333 .4375 .3166667 .75 0
0 0 0 0 0 0 .6388889
0 0 .1666667 0 0
5 41 9 2 7 19 4
25 16 5 2 5 11 2
. 4 . 2 8 2 .
34 0 7 5 2 7 16
4 0 0 0 0 0 0
0 4 0 0 3 0 0
23 0 2 11 0 5 4
2 5 10 2 0 0 0
0 0 0 0 1 0 0
1 0 0 1 0 2 6
2 0 0 0 0 0 0
0 3 0 0 2 0 0
65543 18532 10662 11044 19488 5817 33461
32082 9514 5564 5531 9890 2962 0
9018 5098 5513 9598 2855 0 59071
1016 5202 15600 9999 10100 17905 5467
0 415 99 201 226 75 0
2425 526 710 1278 263 0 30157
520 2651 28914 496 2551 8026 5200
5088 9064 2779 0 219 52 90
117 42 0 1216 290 344 668
133 0 7574 4799 5012 8841 2688
0 196 47 111 109 33 0
1209 236 366 610 130 0 .4837398
.4722222 .2916667 .4761905 .5307018 .3958333 .5366667 .4010417
.4166667 .2916667 .55 .6363636 .5 . .5416666
. .2916667 .3854167 .2916667 . .4779412 0
.5119048 .2833333 .2916667 .4761905 .5833333 .3958333 0
0 0 0 0 0 0 .7083333
0 0 .25 0 0 .5181159 0
.75 .3939394 0 .4166667 .2916667 .2916667 .55
.6416667 .5 0 0 0 0 0
0 0 .9166667 0 0 .5833333 0
0 .25 0 .2916667 .4861111 .2916667 0
0 0 0 0 0 0 .6388889
0 0 .0833333 0 0
6 45 10 10 4 16 5
25 20 6 4 3 8 4
. 4 6 1 8 1 .
37 1 7 6 10 4 13
4 0 1 0 0 0 0
0 3 0 0 3 1 0
20 1 4 17 0 3 3
4 3 7 3 0 1 0
0 0 0 0 2 0 0
1 1 0 3 6 1 6
1 0 0 0 0 0 0
0 1 0 0 2 0 0
65531 18467 10737 11034 19588 5705 33555
31976 9456 5585 5524 10048 2942 0
9011 5152 5510 9540 2763 0 58801
1025 5420 15557 9942 10046 17920 5336
0 376 102 213 267 67 0
2447 649 737 1305 282 0 30071
514 2813 28730 511 2607 7961 5178
5021 9162 2749 0 194 49 104
138 29 0 1254 337 377 694
151 0 7596 4764 5025 8758 2587
0 182 53 109 129 38 0
1193 312 360 611 131 0 .4574074
.525 .5166667 .125 .4322917 .55 .43 .4916667
.5416667 .5208333 .0555556 .3229167 .6666667 . .5
.5138889 .3333333 .5416667 .0833333 . .4256757 .1666667
.6666667 .4861111 .5166667 .125 .3974359 .5 0
.1666667 0 0 0 0 0 .7222222
0 0 .5833333 .75 0 .3875 .1666667
.7083333 .4705882 0 .6111111 .5555556 .5208333 .0555556
.2738095 .6388889 0 .1666667 0 0 0
0 0 .7083333 0 0 .6666667 .75
0 .4166667 .5138889 .3333333 .5416667 .0833333 0
0 0 0 0 0 0 .75
0 0 .5416666 0 0
7 46 11 8 10 15 2
21 25 3 5 4 9 .
. 8 3 6 6 2 .
37 2 7 9 7 6 13
2 0 1 0 1 0 0
0 1 1 3 2 0 0
18 0 3 19 2 4 3
5 2 8 0 0 0 0
0 0 0 0 0 0 2
1 0 0 6 2 4 5
2 0 1 0 1 0 0
0 1 1 1 1 0 0
64939 18229 10670 11043 19168 5829 33371
31568 9349 5509 5637 9841 3035 0
8880 5161 5406 9327 2794 0 58073
993 5603 15238 9944 10004 17458 5429
0 349 86 230 257 71 0
2557 603 777 1354 312 0 29843
503 2903 28230 490 2700 7816 5135
5096 8964 2832 0 187 42 110
131 33 0 1315 314 414 700
160 0 7422 4809 4908 8494 2597
0 162 44 120 126 38 0
1242 289 363 654 152 0 .451087
.5378788 .5729167 .3833333 .3777778 .375 .4960318 .4133333
.4166667 .4666667 .5208333 .5277778 . . .5833333
.75 .2916667 .1527778 .375 . .4189189 .5
.6071429 .4814815 .5833333 .2638889 .3653846 .375 0
.6666667 0 .3333333 0 0 0 .9166667
.5 .6388889 .4583333 0 0 .4537037 0
.75 .3859649 .5 .5 .4166667 .4666667 .375
.4791667 0 0 0 0 0 0
0 0 0 0 .6666666 .9166667 0
0 .5138889 .875 .2083333 .1833333 .375 0
.6666667 0 .3333333 0 0 0 .9166667
.5 .5833333 0 0 0
8 59 16 8 10 18 7
38 21 10 3 7 14 4
. 6 5 3 4 3 .
51 1 7 12 8 10 15
6 0 0 0 0 1 0
0 4 0 0 2 1 0
31 1 6 20 0 1 7
3 7 11 3 0 0 0
0 1 0 0 3 0 0
2 1 0 5 5 3 4
3 0 0 0 0 0 0
0 1 0 0 0 0 0
65981 18256 11010 11315 19526 5874 33670
32311 9484 5601 5707 9886 2992 0
8772 5409 5608 9640 2882 0 59106
889 5790 15186 10238 10253 17889 5540
0 314 85 204 223 63 0
2676 655 839 1359 261 0 30133
472 2960 28973 417 2830 7879 5234
5148 9050 2822 0 171 41 119
110 31 0 1401 307 427 692
133 0 7307 5004 5105 8839 2718
0 143 44 85 113 32 0
1275 348 412 667 128 0 .4378531
.4479167 .34375 .4916667 .4166667 .5 .4890351 .3452381
.4916667 .6388889 .4642857 .422619 .6458334 . .375
.1666667 .5555556 .3958333 .3055556 . .4183007 .3333333
.5952381 .4097222 .34375 .4916667 .3944444 .4722222 0
0 0 0 .3333333 0 0 .5625
0 0 .625 .6666667 0 .4811828 .3333333
.5555556 .3208333 0 .8333333 .5 .6388889 .4642857
.3939394 .6388889 0 0 0 0 .3333333
0 0 .4722222 0 0 .625 .6666667
0 .2833333 .1666667 .5555556 .3958333 .3055556 0
0 0 0 0 0 0 .8333333
0 0 0 0 0
9 45 11 7 9 8 10
30 15 6 7 6 4 7
. 5 . 3 4 3 .
39 2 4 8 7 8 6
10 0 2 0 0 0 0
0 1 0 1 2 0 0
27 1 2 12 1 2 5
7 5 3 7 0 1 0
0 0 0 0 0 0 1
1 0 0 3 0 3 3
3 0 1 0 0 0 0
0 1 0 0 1 0 0
67872 18465 11303 12022 20005 6077 34691
33181 9355 5808 6127 10232 3169 0
9110 5495 5895 9773 2908 0 60719
896 6044 15297 10503 10944 18268 5707
0 346 89 197 206 58 0
2727 679 864 1473 301 0 31041
443 3088 29678 453 2956 7771 5416
5561 9331 2962 0 169 40 99
104 31 0 1365 335 455 763
170 0 7526 5087 5383 8937 2745
0 177 49 98 102 27 0
1362 344 409 710 131 0 .4592593
.4545455 .5119048 .4074074 .46875 .4666667 .4416667 .4944444
.4305556 .5119048 .4583333 .3333333 .4285714 . .4833333
. .3055556 .6041667 .5555556 . .4230769 .5
.7916667 .3854167 .5119048 .3645833 .375 .4666667 0
.5 0 0 0 0 0 .9166667
0 .75 .75 0 0 .4135802 .75
.6666666 .4444444 .25 .9166667 .3666667 .5119048 .4
.25 .4285714 0 .75 0 0 0
0 0 0 0 .75 .5833333 0
0 .4166667 0 .3055556 .5 .5555556 0
.25 0 0 0 0 0 .9166667
0 0 .9166667 0 0
10 54 7 9 10 18 10
34 19 6 6 6 10 6
. 1 2 4 8 4 .
45 2 7 4 6 7 18
10 0 0 1 1 0 0
0 3 2 2 0 0 0
29 2 3 16 0 3 3
5 5 10 6 0 0 1
1 0 0 0 3 0 0
0 0 0 1 1 2 8
4 0 0 0 0 0 0
0 0 1 2 0 0 0
67212 18136 11294 11942 19804 6036 34288
32923 9193 5822 6072 10163 3038 0
8943 5471 5870 9641 2998 0 60266
885 5835 15072 10487 10915 18124 5668
0 312 100 194 210 69 0
2676 671 806 1406 276 0 30725
469 2979 29541 416 2855 7627 5405
5558 9288 2847 0 160 56 113
106 34 0 1368 342 386 737
146 0 7445 5082 5357 8836 2821
0 152 44 81 104 35 0
1308 328 420 669 130 0 .4339623
.4166667 .5833333 .3666667 .4351852 .3916667 .4852941 .3421053
.4583333 .6805556 .2916667 .4833333 .5138889 . .1666667
.2916667 .4791667 .375 .2083333 . .4462963 .3333333
.375 .3125 .6805556 .4285714 .4351852 .3916667 0
0 .5 .1666667 0 0 0 .5555556
.0833333 .25 0 0 0 .4885058 .3333333
.5555556 .3697917 0 .1944444 .3611111 .7166667 .3166667
.4833333 .5138889 0 0 .5 .1666667 0
0 0 .5555556 0 0 0 0
0 .1666667 .5 .7083334 .375 .2083333 0
0 0 0 0 0 0 0
.0833333 .25 0 0 0
11 69 10 12 14 25 8
40 29 7 8 5 16 4
. 3 4 9 9 4 .
65 1 3 8 12 13 24
8 0 0 0 1 0 0
0 2 0 0 1 0 0
39 0 1 26 1 2 6
8 5 16 4 0 0 0
0 0 0 0 1 0 0
0 0 0 2 4 8 8
4 0 0 0 1 0 0
0 1 0 0 1 0 0
67535 17974 11382 11948 20023 6208 34644
32891 9242 5884 6059 10222 3237 0
8732 5498 5889 9801 2971 0 60651
898 5713 14985 10541 10862 18406 5857
0 336 86 193 212 71 0
2575 709 851 1309 269 0 31199
445 2854 29452 453 2859 7735 5449
5517 9448 3050 0 174 46 85
98 42 0 1289 360 438 628
139 0 7250 5092 5345 8958 2807
0 162 40 108 114 29 0
1286 349 413 681 130 0 .4782609
.575 .4722222 .4761905 .46 .4270833 .4770833 .4798851
.5357143 .4375 .4833333 .4895833 .3958333 . .6666667
.5416667 .4722222 .4074074 .4583333 . .4820513 .4166667
.4166667 .59375 .4722222 .4807692 .46875 .4270833 0
0 0 .4166667 0 0 0 .5
0 0 .25 0 0 .474359 0
.5833333 .4935898 .4166667 .3333333 .5277778 .4375 .4833333
.4895833 .3958333 0 0 0 0 0
0 0 .5833333 0 0 0 0
0 .7916667 .5416667 .4791667 .4270833 .4583333 0
0 0 .4166667 0 0 0 .4166667
0 0 .25 0 0
12 70 19 9 15 22 5
45 25 14 4 12 13 2
. 5 5 3 9 3 .
63 0 7 13 9 15 21
5 0 0 0 0 0 0
0 6 0 0 1 0 0
39 0 6 24 0 1 9
4 12 12 2 0 0 0
0 0 0 0 5 0 0
1 0 0 4 5 3 9
3 0 0 0 0 0 0
0 1 0 0 0 0 0
69041 18065 11585 12608 20432 6351 35432
33609 9263 5980 6386 10551 3252 0
8802 5605 6222 9881 3099 0 61818
913 6013 14979 10728 11441 18685 5985
0 296 89 242 220 66 0
2706 719 885 1424 279 0 31789
471 3017 30029 442 2996 7716 5527
5804 9656 3086 0 147 41 130
123 30 0 1359 385 433 715
125 0 7263 5201 5637 9029 2899
0 149 48 112 97 36 0
1347 334 452 709 154 0 .4619048
.4035088 .537037 .6111111 .4280303 .25 .5111111 .3733333
.4761905 .3958333 .6736111 .4679487 .2916667 . .2
.65 .3611111 .3703704 .2222222 . .4722222 0
.3690476 .4102564 .537037 .6111111 .4365079 .25 0
0 0 0 0 0 0 .3888889
0 0 .25 0 0 .525641 0
.4166667 .3854167 0 .0833333 .4907407 .3958333 .6736111
.4861111 .2916667 0 0 0 0 0
0 0 .45 0 0 .25 0
0 .2291667 .65 .3611111 .3703704 .2222222 0
0 0 0 0 0 0 .0833333
0 0 0 0 0
13 148 43 32 31 28 14
72 76 18 16 17 11 10
. 25 16 14 17 4 .
130 0 18 38 27 28 25
12 0 0 0 0 0 0
0 5 5 3 3 2 0
61 0 11 69 0 7 16
12 15 9 9 0 0 0
0 0 0 0 2 4 2
2 1 0 22 15 13 16
3 0 0 0 0 0 0
0 3 1 1 1 1 0
69498 17970 11850 12397 20649 6632 35676
33822 9176 6037 6441 10639 3383 0
8794 5813 5956 10010 3249 0 62432
855 5893 15025 10988 11277 18896 6246
0 287 94 217 205 52 0
2573 717 852 1436 315 0 32131
430 2955 30301 425 2938 7676 5639
5863 9764 3189 0 151 42 105
103 29 0 1308 334 445 715
153 0 7349 5349 5414 9132 3057
0 136 52 112 102 23 0
1265 383 407 721 162 0 .509009
.5251938 .5338542 .5 .5 .4404762 .5196759 .4989035
.5555556 .515625 .5196078 .4924242 .4916667 . .5033333
.5520833 .4761905 .5049019 .3125 . .5198718 0
.4305556 .5394737 .5617284 .5297619 .4733333 .4375 0
0 0 0 0 0 0 .4166667
.3833333 .2222222 .7222222 .4583333 0 .5259563 0
.4848485 .5144928 0 .3452381 .5729167 .5416667 .55
.462963 .4444444 0 0 0 0 0
0 0 .4166667 .4375 .2916667 .625 .9166667
0 .5151515 .5777778 .5064102 .4791667 .4166667 0
0 0 0 0 0 0 .4166667
.1666667 .0833333 .9166667 0 0
14 190 52 42 14 58 24
87 102 22 18 4 31 12
. 30 24 10 26 12 .
167 3 19 40 42 12 50
23 0 2 0 1 0 0
0 10 0 1 7 1 0
76 0 10 91 3 8 18
18 4 25 11 0 0 0
0 0 0 0 4 0 0
5 1 0 22 24 8 25
12 0 2 0 1 0 0
0 6 0 1 1 0 0
72022 18450 12461 13176 21247 6688 37042
34979 9427 6475 6862 10825 3453 0
9023 5986 6314 10421 3235 0 65002
850 5862 15444 11584 12079 19560 6335
0 285 83 210 213 59 0
2638 746 838 1363 277 0 33411
454 3010 31591 396 2851 7873 6002
6293 9979 3264 0 160 46 114
103 31 0 1349 404 425 683
149 0 7571 5582 5786 9581 3071
0 125 37 96 110 28 0
1289 342 413 679 128 0 .5343915
.4919872 .5873016 .6190476 .5102339 .5416667 .5651341 .5081699
.5643939 .5648148 .7916667 .5456989 .5416667 . .4388889
.6041667 .55 .4679487 .5416667 . .5409182 .1944444
.537037 .4854167 .5873016 .7222222 .4983333 .5507246 0
.2916667 0 0 0 0 0 .5583333
0 0 .625 .3333333 0 .5778509 0
.4833333 .5100732 .1944444 .6041667 .6018519 .5648148 .7916667
.5433334 .5606061 0 0 0 0 0
0 0 .3958333 0 0 .5833333 .3333333
0 .3901515 .6041667 .6875 .4533333 .5416667 0
.2916667 0 0 0 0 0 .6666667
0 0 .8333333 0 0
15 219 68 42 33 60 16
117 102 36 18 21 33 9
. 32 24 12 27 7 .
185 1 29 54 39 29 49
14 0 0 0 0 1 0
0 13 3 4 8 1 0
97 0 16 88 1 13 27
16 19 27 8 0 0 0
0 0 0 0 8 2 2
4 0 0 27 23 10 22
6 0 0 0 0 1 0
0 5 1 2 4 1 0
72542 18472 12546 13419 21212 6893 37063
35479 9512 6293 6828 10842 3588 0
8960 6253 6591 10370 3305 0 65415
901 5872 15505 11617 12316 19475 6502
0 308 106 233 187 67 0
2566 765 818 1424 299 0 33409
469 2987 32006 432 2885 7931 5828
6276 9985 3389 0 176 44 112
96 41 0 1356 387 407 693
144 0 7574 5789 6040 9490 3113
0 132 62 121 91 26 0
1210 378 411 731 155 0 .4722222
.4852941 .5376984 .4545454 .4125 .5052083 .4608262 .4852941
.4652778 .5231482 .4246032 .4318182 .5092593 . .5078125
.5486111 .5069444 .3888889 .5 . .472973 .9166667
.4482759 .4969136 .5448718 .4568965 .3979592 .4761905 0
0 0 0 .9166667 0 0 .4615385
.4444444 .4375 .3958333 .75 0 .4690722 0
.4010417 .4772727 .9166667 .5064102 .4845679 .546875 .4385965
.4228395 .4895833 0 0 0 0 0
0 0 .4375 .3333333 .2916667 .4166667 0
0 .5092593 .5434783 .4916667 .3674242 .4583333 0
0 0 0 .9166667 0 0 .5
.6666667 .5833333 .375 .75 0
16 234 62 44 44 67 17
124 109 29 23 25 38 9
. 33 21 19 28 8 .
195 2 34 49 41 38 53
14 0 0 1 0 1 0
0 13 2 6 11 2 0
100 2 21 95 0 12 21
21 22 28 8 0 0 1
0 1 0 0 8 1 3
8 1 0 28 20 16 25
6 0 0 0 0 0 0
0 5 1 3 2 1 0
70459 17829 11993 13059 20719 6859 36156
34302 9057 6115 6795 10594 3595 0
8772 5878 6264 10124 3264 0 63417
922 5781 14845 11059 11952 19077 6484
0 280 112 259 208 63 0
2610 763 808 1310 290 0 32560
459 2954 30857 463 2826 7562 5635
6216 9752 3395 0 136 55 135
104 29 0 1313 390 426 663
162 0 7283 5424 5736 9325 3089
0 144 57 124 104 34 0
1297 373 382 646 128 0 .4749642
.4744624 .4450758 .4318182 .5265151 .4656863 .4879032 .4602447
.4741379 .4673913 .41 .5745614 .4351852 . .4747475
.4206349 .4605263 .4613095 .5 . .4576923 .5416667
.5429293 .4608844 .4410569 .4320175 .4937107 .4285714 0
0 .4166667 0 .6666667 0 0 .525641
.5416667 .4305556 .6166667 .625 0 .475 .5416667
.5238096 .4394737 0 .5763889 .5039682 .4761905 .4090909
.5297619 .3854167 0 0 .4166667 0 .6666667
0 0 .3958333 .3333333 .4166667 .6770833 .8333333
0 .4285714 .4041667 .4635417 .4533333 .4861111 0
0 0 0 0 0 0 .7333333
.75 .4444444 .375 .4166667 0
17 241 81 43 27 66 24
132 109 44 22 15 38 13
. 37 21 12 28 11 .
188 7 45 59 41 19 46
23 0 2 0 2 3 0
0 20 2 6 16 1 0
95 2 34 93 5 11 29
21 10 23 12 0 0 0
0 2 0 0 15 1 5
12 1 0 30 20 9 23
11 0 2 0 2 1 0
0 5 1 1 4 0 0
71290 17731 12091 13408 21087 6973 36645
34645 9125 6232 6852 10896 3540 0
8606 5859 6556 10191 3433 0 63988
977 5891 14617 11152 12246 19358 6615
0 302 119 263 230 63 0
2700 744 841 1341 265 0 32854
470 3081 31134 507 2810 7516 5735
6252 9992 3359 0 146 54 125
113 32 0 1398 399 452 699
133 0 7101 5417 5994 9366 3256
0 156 65 138 117 31 0
1302 345 389 642 132 0 .4011065
.4351852 .3042636 .4382716 .4103535 .3923611 .4191919 .3792049
.4659091 .280303 .4055555 .4517544 .4166667 . .3986486
.3293651 .4791667 .3541667 .3636363 . .4011525 .4642857
.3907408 .470339 .2865854 .381579 .423913 .3985507 0
.125 0 .625 .5833334 0 0 .3625
.6666666 .5555556 .3385417 .25 0 .4131579 .4166667
.4362745 .3888889 .4833333 .25 .4942529 .265873 .2916667
.4891304 .4305556 0 0 0 0 .4166667
0 0 .4111111 .5833333 .6333333 .3888889 .25
0 .4472222 .3083333 .4814815 .3586957 .3636363 0
.125 0 .625 .9166667 0 0 .2166667
.75 .1666667 .1875 0 0
18 7 2 1 2 1 1
3 4 1 1 . 1 .
. 1 . 2 . 1 .
6 0 1 2 1 1 1
1 0 0 0 0 0 0
0 0 0 1 0 0 0
3 0 0 3 0 1 1
1 0 1 0 0 0 0
0 0 0 0 0 0 0
0 0 0 1 0 1 0
1 0 0 0 0 0 0
0 0 0 1 0 0 0
68157 17399 11204 12607 20303 6644 34917
33240 8932 5762 6424 10449 3350 0
8467 5442 6183 9854 3294 0 60981
1104 5723 14476 10273 11465 18526 6241
0 329 127 244 309 95 0
2493 744 844 1352 290 0 31174
556 2979 29807 548 2744 7409 5278
5812 9554 3121 0 166 66 132
146 46 0 1293 381 446 689
170 0 7067 4995 5653 8972 3120
0 163 61 112 163 49 0
1200 363 398 663 120 0 0
0 0 0 0 0 0 0
0 0 . 0 . . 0
. 0 . 0 . 0 0
0 0 0 0 0 0 0
0 0 0 0 0 0 0
0 0 0 0 0 0 0
0 0 0 0 0 0 0
0 0 0 0 0 0 0
0 0 0 0 0 0 0
0 0 0 0 0 0 0
0 0 0 0 0 0 0
0 0 0 0 0
