# Supplementary material for: Cumulative Risks of Foster Care Placement for Danish Children
Source: PLoS One. 2014 Oct 9;9(10):e109207. doi: 10.1371/journal.pone.0109207 (PMC4192300; doi:10.1371/journal.pone.0109207)
Supplement: File S1 — Data Used to Construct Life Tables. (ZIP) [file pone.0109207.s001.zip › lifetable_region1998 (2).csv]

dictionary {
float age
int cnt
int cnt_1
byte cnt_2
byte cnt_3
int cnt_4
byte cnt_5
_newline
int cntM
int cntF
byte cntM_1
byte cntM_2
byte cntM_3
byte cntM_4
byte cntM_5
_newline
byte cntM_6
byte cntF_1
byte cntF_2
byte cntF_3
byte cntF_4
byte cntF_5
byte cntF_6
_newline
int cnt1
byte cnt2
byte cnt3
int cnt1_1
byte cnt1_2
byte cnt1_3
byte cnt1_4
_newline
byte cnt1_5
byte cnt1_6
byte cnt2_1
byte cnt2_2
byte cnt2_3
byte cnt2_4
byte cnt2_5
_newline
byte cnt2_6
byte cnt3_1
byte cnt3_2
byte cnt3_3
byte cnt3_4
byte cnt3_5
byte cnt3_6
_newline
int cnt1M
byte cnt2M
byte cnt3M
int cnt1F
byte cnt2F
byte cnt3F
byte cnt1M_1
_newline
byte cnt1M_2
byte cnt1M_3
byte cnt1M_4
byte cnt1M_5
byte cnt1M_6
byte cnt2M_1
byte cnt2M_2
_newline
byte cnt2M_3
byte cnt2M_4
byte cnt2M_5
byte cnt2M_6
byte cnt3M_1
byte cnt3M_2
byte cnt3M_3
_newline
byte cnt3M_4
byte cnt3M_5
byte cnt3M_6
byte cnt1F_1
byte cnt1F_2
byte cnt1F_3
byte cnt1F_4
_newline
byte cnt1F_5
byte cnt1F_6
byte cnt2F_1
byte cnt2F_2
byte cnt2F_3
byte cnt2F_4
byte cnt2F_5
_newline
byte cnt2F_6
byte cnt3F_1
byte cnt3F_2
byte cnt3F_3
byte cnt3F_4
byte cnt3F_5
byte cnt3F_6
_newline
float pop
int pop_1
int pop_2
int pop_3
int pop_4
int pop_5
float popM
_newline
float popF
int popM_1
int popM_2
int popM_3
int popM_4
int popM_5
byte popM_6
_newline
int popF_1
int popF_2
int popF_3
int popF_4
int popF_5
byte popF_6
float pop1
_newline
int pop2
int pop3
int pop1_1
int pop1_2
int pop1_3
int pop1_4
int pop1_5
_newline
byte pop1_6
int pop2_1
int pop2_2
int pop2_3
int pop2_4
byte pop2_5
byte pop2_6
_newline
int pop3_1
int pop3_2
int pop3_3
int pop3_4
int pop3_5
byte pop3_6
float pop1M
_newline
int pop2M
int pop3M
int pop1F
int pop2F
int pop3F
int pop1M_1
int pop1M_2
_newline
int pop1M_3
int pop1M_4
int pop1M_5
byte pop1M_6
int pop2M_1
byte pop2M_2
byte pop2M_3
_newline
byte pop2M_4
byte pop2M_5
byte pop2M_6
int pop3M_1
int pop3M_2
int pop3M_3
int pop3M_4
_newline
int pop3M_5
byte pop3M_6
int pop1F_1
int pop1F_2
int pop1F_3
int pop1F_4
int pop1F_5
_newline
byte pop1F_6
int pop2F_1
byte pop2F_2
int pop2F_3
int pop2F_4
byte pop2F_5
byte pop2F_6
_newline
int pop3F_1
int pop3F_2
int pop3F_3
int pop3F_4
int pop3F_5
byte pop3F_6
float nax
_newline
float nax_1
float nax_2
float nax_3
float nax_4
float nax_5
float naxM
float naxF
_newline
float naxM_1
float naxM_2
float naxM_3
float naxM_4
float naxM_5
byte naxM_6
float naxF_1
_newline
float naxF_2
float naxF_3
float naxF_4
float naxF_5
byte naxF_6
float nax1
float nax2
_newline
float nax3
float nax1_1
float nax1_2
float nax1_3
float nax1_4
float nax1_5
byte nax1_6
_newline
float nax2_1
float nax2_2
float nax2_3
float nax2_4
float nax2_5
byte nax2_6
float nax3_1
_newline
float nax3_2
float nax3_3
float nax3_4
float nax3_5
byte nax3_6
float nax1M
float nax2M
_newline
float nax3M
float nax1F
float nax2F
float nax3F
float nax1M_1
float nax1M_2
float nax1M_3
_newline
float nax1M_4
float nax1M_5
byte nax1M_6
float nax2M_1
float nax2M_2
float nax2M_3
float nax2M_4
_newline
float nax2M_5
byte nax2M_6
float nax3M_1
float nax3M_2
float nax3M_3
float nax3M_4
float nax3M_5
_newline
byte nax3M_6
float nax1F_1
float nax1F_2
float nax1F_3
float nax1F_4
float nax1F_5
byte nax1F_6
_newline
float nax2F_1
float nax2F_2
float nax2F_3
float nax2F_4
float nax2F_5
byte nax2F_6
float nax3F_1
_newline
float nax3F_2
float nax3F_3
float nax3F_4
float nax3F_5
byte nax3F_6
}
0 157 49 32 36 30 10
83 74 27 12 19 20 5
. 22 20 17 10 5 .
145 2 6 42 31 35 29
8 0 1 0 0 0 1
0 4 1 0 0 1 0
78 1 2 67 1 4 24
12 19 19 4 0 1 0
0 0 0 0 1 0 0
0 1 0 18 19 16 10
4 0 0 0 0 0 1
0 3 1 0 0 0 0
67684 20844 9068 12137 19635 6000 34803
32881 10702 4703 6198 10134 3066 0
10142 4365 5939 9501 2934 0 61187
750 5743 17672 8444 11196 18182 5693
0 366 51 142 150 41 0
2804 573 798 1302 266 0 31527
395 2879 29660 355 2864 9100 4389
5734 9394 2910 0 193 22 79
78 23 0 1408 292 385 661
133 0 8572 4055 5462 8788 2783
0 173 29 63 72 18 0
1396 281 413 641 133 0 .3524416
.3809524 .3125 .4212963 .3083333 .225 .3253012 .3828829
.3148148 .25 .4649123 .2291667 .4166667 . .4621212
.35 .372549 .4666667 .0333333 . .3454023 .0416667
.7083333 .3650794 .2930107 .4285714 .3189655 .1770833 0
.0833333 0 0 0 0 0 .625
.9166667 0 0 .8333333 0 .323718 .0833333
.7916666 .3706468 0 .6666667 .3159722 .25 .4649123
.2412281 .3125 0 .0833333 0 0 0
0 0 .75 0 0 0 .8333333
0 .4305556 .3201754 .3854167 .4666667 .0416667 0
0 0 0 0 0 0 .5833333
.9166667 0 0 0 0
1 100 36 15 13 23 13
50 50 20 9 6 10 5
. 16 6 7 13 8 .
85 1 14 27 12 12 21
13 0 0 1 0 0 0
0 9 2 1 2 0 0
41 0 9 44 1 5 13
8 6 9 5 0 0 0
0 0 0 0 7 1 0
1 0 0 14 4 6 12
8 0 0 1 0 0 0
0 2 1 1 1 0 0
68137 20626 9537 11809 19984 6181 35002
33135 10536 4898 6122 10280 3166 0
10090 4639 5687 9704 3015 0 62023
681 5433 17610 8923 11007 18598 5885
0 353 50 117 133 28 0
2663 564 685 1253 268 0 31937
334 2731 30086 347 2702 8988 4616
5710 9595 3028 0 181 18 63
60 12 0 1367 264 349 625
126 0 8622 4307 5297 9003 2857
0 172 32 54 73 16 0
1296 300 336 628 142 0 .43
.4282407 .3944444 .4615385 .3768116 .5384616 .4383333 .4216667
.4166667 .3518519 .4861111 .3833333 .7333333 . .4427083
.4583333 .4404762 .3717949 .4166667 . .4205882 .0833333
.5119048 .4135802 .4097222 .4375 .3531746 .5384616 0
0 .0833333 0 0 0 0 .4722222
.4583333 .75 .625 0 0 .4288618 0
.4814815 .4128788 .0833333 .5666667 .3910256 .3020833 .4861111
.3888889 .7333333 0 0 0 0 0
0 0 .4642857 .75 0 .3333333 0
0 .4345238 .625 .3888889 .3263889 .4166667 0
0 .0833333 0 0 0 0 .5
.1666667 .75 .9166667 0 0
2 103 36 23 17 21 6
51 52 13 16 9 11 2
. 23 7 8 10 4 .
92 0 11 30 21 15 20
6 0 0 0 0 0 0
0 6 2 2 1 0 0
48 0 3 44 0 8 12
16 8 10 2 0 0 0
0 0 0 0 1 0 1
1 0 0 18 5 7 10
4 0 0 0 0 0 0
0 5 2 1 0 0 0
70825 21094 10159 12669 20541 6362 36389
34436 10759 5260 6599 10497 3274 0
10335 4899 6070 10044 3088 0 64817
683 5325 18098 9543 11857 19255 6064
0 320 54 120 148 41 0
2676 562 692 1138 257 0 33329
346 2714 31488 337 2611 9233 4945
6190 9839 3122 0 152 29 61
83 21 0 1374 286 348 575
131 0 8865 4598 5667 9416 2942
0 168 25 59 65 20 0
1302 276 344 563 126 0 .4482201
.3935185 .4782609 .5294118 .4166667 .5416667 .4068627 .488782
.3525641 .3854167 .4907407 .3560606 .8333334 . .4166667
.6904762 .5729167 .4833333 .3958333 . .4556159 0
.3863637 .4 .5 .5388889 .4041667 .5416667 0
0 0 0 0 0 0 .3611111
.25 .4583333 .6666667 0 0 .4149306 0
.2777778 .5 0 .4270833 .3680556 .3854167 .5520833
.325 .8333334 0 0 0 0 0
0 0 .1666667 0 0 .6666667 0
0 .4212963 .8666667 .5238095 .4833333 .3958333 0
0 0 0 0 0 0 .4
.25 .9166667 0 0 0
3 112 37 19 17 28 11
47 65 16 9 8 9 5
. 21 10 9 19 6 .
97 1 14 30 17 16 24
10 0 0 0 1 0 0
0 7 2 0 4 1 0
40 1 6 57 0 8 12
7 7 9 5 0 0 0
1 0 0 0 4 2 0
0 0 0 18 10 9 15
5 0 0 0 0 0 0
0 3 0 0 4 1 0
71007 20728 10378 12837 20505 6559 36283
34724 10654 5175 6552 10511 3391 0
10074 5203 6285 9994 3168 0 65115
724 5168 17819 9763 12058 19231 6244
0 348 71 126 120 59 0
2561 544 653 1154 256 0 33272
359 2652 31843 365 2516 9121 4866
6159 9888 3238 0 176 31 63
60 29 0 1357 278 330 563
124 0 8698 4897 5899 9343 3006
0 172 40 63 60 30 0
1204 266 323 591 132 0 .4181548
.4752252 .3157895 .4068627 .4821429 .2575758 .4450355 .3987179
.4739583 .3240741 .5 .5462963 .3 . .4761905
.3083333 .3240741 .4517544 .2222222 . .4235395 .0833333
.4047619 .4944445 .3039216 .4270833 .4965278 .2333333 0
0 0 .0833333 0 0 0 .3928572
.4166667 0 .3958333 .5 0 .4541667 .0833333
.4444444 .4020468 0 .375 .4791667 .297619 .5595238
.5462963 .3 0 0 0 .0833333 0
0 0 .4583333 .4166667 0 0 0
0 .5046296 .3083333 .3240741 .4666667 .1666667 0
0 0 0 0 0 0 .3055556
0 0 .3958333 .5 0
4 90 27 14 18 23 8
45 45 13 8 7 13 4
. 14 6 11 10 4 .
76 1 13 18 13 16 21
8 0 0 0 1 0 0
0 9 1 1 2 0 0
41 0 4 35 1 9 10
8 7 12 4 0 0 0
0 0 0 0 3 0 0
1 0 0 8 5 9 9
4 0 0 0 1 0 0
0 6 1 1 1 0 0
68699 19700 9982 12540 20046 6431 35202
33497 10026 5096 6486 10231 3363 0
9674 4886 6054 9815 3068 0 62981
688 5029 16857 9375 11790 18791 6168
0 302 58 144 143 41 0
2541 548 606 1112 222 0 32333
352 2516 30648 336 2513 8600 4798
6111 9608 3216 0 153 28 68
76 27 0 1273 269 307 547
120 0 8257 4577 5679 9183 2952
0 149 30 76 67 14 0
1268 279 299 565 102 0 .4240741
.4722222 .4107143 .4351852 .4057971 .3125 .3851852 .462963
.4230769 .4270833 .5 .2692308 .3541667 . .5178571
.3888889 .3939394 .5833333 .2708333 . .4265351 .5833333
.3974359 .4907407 .4294872 .4322917 .4087301 .3125 0
0 0 .5833333 0 0 0 .4351852
.1666667 .3333333 .375 0 0 .3902439 0
.3333333 .4690476 .5833333 .4259259 .4833333 .4270833 .5
.2361111 .3541667 0 0 0 0 0
0 0 .2222222 0 0 .6666667 0
0 .5 .4333333 .3796296 .6388889 .2708333 0
0 0 .5833333 0 0 0 .5416667
.1666667 .3333333 .0833333 0 0
5 83 21 15 19 18 10
51 32 12 11 11 12 5
. 9 4 8 6 5 .
79 0 4 20 13 19 18
9 0 0 0 0 0 0
0 1 2 0 0 1 0
49 0 2 30 0 2 12
10 11 12 4 0 0 0
0 0 0 0 0 1 0
0 1 0 8 3 8 6
5 0 0 0 0 0 0
0 1 1 0 0 0 0
69268 19309 10170 12889 20315 6585 35584
33684 9961 5220 6613 10463 3327 0
9348 4950 6276 9852 3258 0 63583
713 4972 16430 9592 12119 19131 6311
0 324 64 124 151 50 0
2555 514 646 1033 224 0 32637
363 2584 30946 350 2388 8482 4916
6201 9860 3178 0 160 36 63
76 28 0 1319 268 349 527
121 0 7948 4676 5918 9271 3133
0 164 28 61 75 22 0
1236 246 297 506 103 0 .438755
.3611111 .4833333 .4166667 .4861111 .4916667 .4509804 .4192708
.3263889 .4621212 .4318182 .5416667 .55 . .4074074
.5416666 .3958333 .375 .4333333 . .4314346 0
.5833333 .3458333 .4551282 .4166667 .4861111 .5092592 0
0 0 0 0 0 0 .6666667
.6666666 0 0 .3333333 0 .4506803 0
.4583333 .4 0 .7083334 .3263889 .45 .4318182
.5416667 .6041666 0 0 0 0 0
0 0 0 .5833333 0 0 .3333333
0 .375 .4722222 .3958333 .375 .4333333 0
0 0 0 0 0 0 .6666667
.75 0 0 0 0
6 104 27 24 16 27 10
53 51 14 9 11 15 4
. 13 15 5 12 6 .
93 1 10 21 23 15 25
9 0 1 0 0 0 0
0 5 1 1 2 1 0
48 0 5 45 1 5 12
8 10 14 4 0 0 0
0 0 0 0 2 1 1
1 0 0 9 15 5 11
5 0 1 0 0 0 0
0 3 0 0 1 1 0
66155 18435 9701 12247 19513 6259 33915
32240 9518 4977 6206 10067 3147 0
8917 4724 6041 9446 3112 0 60710
669 4776 15854 9111 11474 18271 6000
0 279 56 141 146 47 0
2302 534 632 1096 212 0 31094
351 2470 29616 318 2306 8169 4685
5801 9437 3002 0 145 27 81
74 24 0 1204 265 324 556
121 0 7685 4426 5673 8834 2998
0 134 29 60 72 23 0
1098 269 308 540 91 0 .4447115
.4753087 .4444444 .4427083 .3919753 .5083333 .4308176 .4591503
.4583333 .4351852 .4848485 .3722222 .3958333 . .4935897
.45 .35 .4166667 .5833333 . .4390681 .8333333
.4583333 .4920635 .4239131 .4555556 .39 .462963 0
.8333333 0 0 0 0 0 .3333333
.9166667 .25 .4166667 .9166667 0 .421875 0
.5166667 .4574074 .8333333 .4 .4444444 .375 .5083333
.375 .3958333 0 0 0 0 0
0 0 .5416666 .9166667 .25 .3333333 0
0 .5555556 .45 .35 .4090909 .5166667 0
.8333333 0 0 0 0 0 .1944444
0 0 .5 .9166667 0
7 104 23 18 25 32 6
58 46 11 9 14 20 4
. 12 9 11 12 2 .
100 0 4 20 18 25 31
6 0 0 0 0 0 0
0 3 0 0 1 0 0
56 0 2 44 0 2 10
9 14 19 4 0 0 0
0 0 0 0 1 0 0
1 0 0 10 9 11 12
2 0 0 0 0 0 0
0 2 0 0 0 0 0
65433 17901 9647 12466 19139 6280 33571
31862 9190 4924 6376 9881 3200 0
8711 4723 6090 9258 3080 0 60320
688 4425 15463 9047 11764 18011 6035
0 294 76 128 148 42 0
2144 524 574 980 203 0 30966
348 2257 29354 340 2168 7965 4627
6020 9279 3075 0 140 39 67
81 21 0 1085 258 289 521
104 0 7498 4420 5744 8732 2960
0 154 37 61 67 21 0
1059 266 285 459 99 0 .5064102
.4673913 .5185185 .5133333 .515625 .5416667 .5244253 .4836957
.4242424 .4537037 .6011904 .525 .6875 . .5069445
.5833333 .4015152 .5 .25 . .52 0
.1666667 .5083333 .5185185 .5133333 .5295699 .5416667 0
0 0 0 0 0 0 .1944444
0 0 .0833333 0 0 .5401786 0
.0833333 .4943182 0 .25 .4583333 .4537037 .6011904
.5482456 .6875 0 0 0 0 0
0 0 .0833333 0 0 .0833333 0
0 .5583333 .5833333 .4015152 .5 .25 0
0 0 0 0 0 0 .25
0 0 0 0 0
8 104 25 28 20 22 9
56 48 15 20 7 10 4
. 10 8 13 12 5 .
94 4 6 21 27 19 20
7 0 2 0 1 0 1
0 2 1 0 2 1 0
53 1 2 41 3 4 15
19 7 9 3 0 0 0
0 0 1 0 0 1 0
1 0 0 6 8 12 11
4 0 2 0 1 0 0
0 2 0 0 1 1 0
63395 17293 9430 11891 18612 6169 32468
30927 8874 4786 6047 9638 3123 0
8419 4644 5844 8974 3046 0 58374
668 4353 14943 8842 11178 17496 5915
0 275 53 142 145 53 0
2075 535 571 971 201 0 29876
358 2234 28498 310 2119 7676 4476
5680 9049 2995 0 148 30 84
66 30 0 1050 280 283 523
98 0 7267 4366 5498 8447 2920
0 127 23 58 79 23 0
1025 255 288 448 103 0 .5032051
.4966667 .4880952 .5541667 .4621212 .5555556 .4791667 .53125
.45 .5083333 .5833333 .425 .3958333 . .5666667
.4375 .5384616 .4930556 .6833333 . .5079787 .5625
.3888889 .5079365 .4969136 .5526316 .475 .5238095 0
.5 0 .5833333 0 .6666667 0 .375
.25 0 .3333333 .6666667 0 .4842767 .6666667
.25 .5386179 .5277778 .4583333 .45 .5219298 .5833333
.4444444 .3055556 0 0 0 0 0
.6666667 0 0 .25 0 .25 0
0 .6527778 .4375 .5347222 .5 .6875 0
.5 0 .5833333 0 0 0 .375
0 0 .4166667 .6666667 0
9 112 28 19 30 26 9
74 38 19 13 17 18 7
. 9 6 13 8 2 .
106 2 4 27 18 29 24
8 0 0 1 0 0 1
0 1 0 1 2 0 0
69 2 3 37 0 1 18
12 16 17 6 0 0 1
0 0 1 0 1 0 1
1 0 0 9 6 13 7
2 0 0 0 0 0 0
0 0 0 0 1 0 0
61051 16684 9233 11385 17952 5797 31410
29641 8615 4727 5886 9222 2960 0
8069 4506 5499 8730 2837 0 56203
624 4224 14353 8678 10690 16891 5591
0 266 72 108 140 38 0
2065 483 587 921 168 0 28918
313 2179 27285 311 2045 7425 4458
5509 8667 2859 0 136 29 61
67 20 0 1054 240 316 488
81 0 6928 4220 5181 8224 2732
0 130 43 47 73 18 0
1011 243 271 433 87 0 .4419643
.514881 .4342105 .4611111 .4230769 .2222222 .4391892 .4473684
.5219298 .4871795 .4362745 .412037 .202381 . .5
.3194444 .4935897 .4479167 .2916667 . .4378931 .3333333
.6041666 .5246913 .4305556 .4511494 .3993056 .2291667 0
0 .5 0 0 .1666667 0 .25
0 .75 .7083333 0 0 .4384058 .3333333
.5277778 .4369369 0 .8333333 .537037 .4861111 .4166667
.4019608 .2083333 0 0 .5 0 0
.1666667 0 .25 0 .75 .5833333 0
0 .5 .3194444 .4935897 .3928572 .2916667 0
0 0 0 0 0 0 0
0 0 .8333333 0 0
10 147 40 23 33 30 21
93 54 25 16 17 19 16
. 15 7 16 11 5 .
135 2 10 38 21 29 30
17 0 0 0 1 0 1
0 2 2 3 0 3 0
83 2 8 52 0 2 23
15 13 19 13 0 0 0
1 0 1 0 2 1 3
0 2 0 15 6 16 11
4 0 0 0 0 0 0
0 0 1 0 0 1 0
58389 15398 8743 11200 17304 5744 30089
28300 7937 4535 5672 8936 3009 0
7461 4208 5528 8368 2735 0 53701
606 4082 13165 8205 10512 16284 5535
0 241 70 130 135 30 0
1992 468 558 885 179 0 27646
314 2129 26055 292 1953 6770 4261
5321 8387 2907 0 126 33 70
72 13 0 1041 241 281 477
89 0 6395 3944 5191 7897 2628
0 115 37 60 63 17 0
951 227 277 408 90 0 .4444444
.4166667 .4094203 .5151515 .4333333 .4404762 .4327957 .4645062
.4133333 .4322917 .4411765 .4342105 .453125 . .4222222
.3571429 .59375 .4318182 .4 . .4493827 .4583333
.375 .4166667 .4246032 .5574713 .4333333 .3970588 0
0 0 0 0 .9166667 0 .4166667
.25 .2777778 0 .5277778 0 .437751 .4583333
.375 .4679487 0 .375 .4130435 .4444444 .5128205
.4342105 .4038461 0 0 0 0 0
.9166667 0 .4166667 .25 .2777778 0 .5416666
0 .4222222 .375 .59375 .4318182 .375 0
0 0 0 0 0 0 0
.25 0 0 .5 0
11 166 55 34 22 34 21
109 57 31 23 18 24 13
. 24 11 4 10 8 .
148 2 16 45 32 20 30
21 0 1 1 0 0 0
0 9 1 2 4 0 0
96 1 12 52 1 4 25
22 16 20 13 0 1 0
0 0 0 0 5 1 2
4 0 0 20 10 4 10
8 0 0 1 0 0 0
0 4 0 0 0 0 0
57808 15008 9014 11027 17088 5671 29650
28158 7646 4554 5711 8801 2938 0
7362 4460 5316 8287 2733 0 53315
642 3851 12857 8479 10418 16098 5463
0 276 62 132 137 35 0
1875 473 477 853 173 0 27363
338 1949 25952 304 1902 6545 4295
5410 8283 2830 0 142 28 72
76 20 0 959 231 229 442
88 0 6312 4184 5008 7815 2633
0 134 34 60 61 15 0
916 242 248 411 85 0 .4563253
.3727273 .4803922 .4810606 .5294118 .4920635 .4701835 .4298246
.3924731 .4927536 .5324074 .5069444 .4615385 . .3472222
.4545454 .25 .5833333 .5416667 . .4628378 .4583333
.3958333 .3833333 .4791667 .4541667 .55 .4920635 0
.5 .4166667 0 0 0 0 .3055556
.5833333 .75 .375 0 0 .4782986 .5
.4027778 .4342949 .4166667 .375 .4166667 .4886364 .5052083
.5333334 .4615385 0 .5 0 0 0
0 0 .25 .5833333 .75 .375 0
0 .3416667 .4583333 .25 .5833333 .5416667 0
0 .4166667 0 0 0 0 .375
0 0 0 0 0
12 163 43 26 43 36 15
100 63 26 16 24 23 11
. 17 10 19 13 4 .
140 3 20 33 26 37 32
12 0 1 0 2 0 0
0 9 0 4 4 3 0
84 2 14 56 1 6 21
16 20 19 8 0 0 0
2 0 0 0 5 0 2
4 3 0 12 10 17 13
4 0 1 0 0 0 0
0 4 0 2 0 0 0
56400 14470 8695 10890 16705 5640 28767
27633 7332 4451 5487 8599 2898 0
7138 4244 5403 8106 2742 0 52101
520 3779 12413 8219 10291 15758 5420
0 213 44 102 132 29 0
1844 432 497 815 191 0 26544
256 1967 25557 264 1812 6276 4211
5170 8110 2777 0 106 22 52
62 14 0 950 218 265 427
107 0 6137 4008 5121 7648 2643
0 107 22 50 70 15 0
894 214 232 388 84 0 .4969325
.6124031 .4583333 .4496124 .4375 .5111111 .5016667 .489418
.6634616 .4739583 .4375 .3804348 .5530303 . .5343137
.4333333 .4649123 .5384616 .3958333 . .5029762 .4722222
.4583333 .5858586 .4583333 .4752252 .484375 .5069445 0
.9166667 0 .25 0 0 0 .6759259
0 .3125 .0625 .5277778 0 .5178571 .25
.4404762 .4806548 .9166667 .5 .6507937 .4739583 .4625
.4473684 .5625 0 0 0 .25 0
0 0 .7166667 0 .375 .0625 .5277778
0 .4722222 .4333333 .4901961 .5384616 .3958333 0
.9166667 0 0 0 0 0 .625
0 .25 0 0 0
13 256 61 53 49 63 30
155 101 37 37 27 39 15
. 24 16 22 24 15 .
228 9 19 51 48 43 60
26 0 3 3 1 1 1
0 7 2 5 2 3 0
135 4 16 93 5 3 28
35 23 37 12 0 3 1
0 0 0 0 6 1 4
2 3 0 23 13 20 23
14 0 0 2 1 1 1
0 1 1 1 0 0 0
54465 13603 8406 10749 16288 5419 27843
26622 6993 4340 5467 8314 2729 0
6610 4066 5282 7974 2690 0 50276
578 3611 11675 7908 10143 15326 5224
0 233 70 122 125 28 0
1695 428 484 837 167 0 25679
277 1887 24597 301 1724 5990 4085
5160 7822 2622 0 110 32 58
61 16 0 893 223 249 431
91 0 5685 3823 4983 7504 2602
0 123 38 64 64 12 0
802 205 235 406 76 0 .5152995
.5163934 .5204402 .5646259 .478836 .5 .4967742 .5437294
.4707207 .5135135 .5617284 .491453 .4166667 . .5868056
.5364583 .5681818 .4583333 .5833333 . .5222953 .3518519
.508772 .5179738 .5243056 .5755814 .4930556 .5064102 0
.3333333 .3611111 .5833333 .0833333 .4166667 0 .5833333
.6666666 .4666667 .25 .4722222 0 .4993827 .3958333
.5 .5555556 .3166667 .5555556 .4732143 .5047619 .5652174
.5045045 .4027778 0 .3333333 .5833333 0 0
0 0 .5277778 .75 .5416667 .25 .4722222
0 .5724638 .5769231 .5875 .4746377 .5952381 0
0 .25 .5833333 .0833333 .4166667 0 .9166667
.5833333 .1666667 0 0 0
14 348 101 46 65 91 45
200 148 61 24 33 52 30
. 40 22 32 39 15 .
303 9 36 83 41 62 76
41 0 2 2 1 2 2
0 16 3 2 13 2 0
176 8 16 127 1 20 51
20 32 45 28 0 2 2
1 2 1 0 8 2 0
5 1 0 32 21 30 31
13 0 0 0 0 0 1
0 8 1 2 8 1 0
53370 13624 8159 10227 16032 5328 27213
26157 7010 4073 5253 8113 2764 0
6614 4086 4974 7919 2564 0 49404
568 3398 11783 7711 9675 15124 5111
0 210 55 114 146 43 0
1631 393 438 762 174 0 25208
278 1727 24196 290 1671 6081 3849
4953 7664 2661 0 97 28 58
73 22 0 832 196 242 376
81 0 5702 3862 4722 7460 2450
0 113 27 56 73 21 0
799 197 196 386 93 0 .4906609
.4950495 .5199276 .4512821 .5155678 .4574074 .48625 .4966216
.4918033 .46875 .4848485 .4951923 .475 . .5
.5757576 .4166667 .542735 .4222222 . .4867987 .5555556
.5069444 .498996 .5162601 .4569893 .5065789 .4410569 0
.5833334 .4583333 .25 .4583333 .875 0 .4635417
.6111111 .375 .5769231 .375 0 .4786932 .5104167
.5572917 .4980315 .9166667 .4666667 .4803922 .4625 .4921875
.487037 .4583333 0 .5833334 .4583333 .25 .4583333
.8333333 0 .5416667 .5416667 0 .5833333 .5833333
0 .5286458 .5674603 .4194444 .5349462 .4038461 0
0 0 0 0 .9166667 0 .3854167
.75 .375 .5729167 .1666667 0
15 399 131 51 77 94 46
200 198 68 21 37 47 27
. 63 29 40 47 19 .
350 6 42 113 45 71 83
38 0 1 2 2 0 1
0 17 3 4 11 7 0
177 2 21 173 4 21 58
18 36 42 23 0 0 0
1 0 1 0 10 3 0
5 3 0 55 27 35 41
15 0 1 2 1 0 0
0 7 0 4 6 4 0
55357 13810 8546 10660 16708 5633 28389
26967 7067 4313 5576 8526 2907 0
6743 4232 5084 8182 2726 0 51333
576 3447 11936 8069 10094 15795 5439
0 230 60 132 121 33 0
1644 416 434 792 161 0 26288
305 1796 25045 271 1651 6090 4062
5265 8061 2810 0 117 38 75
57 18 0 860 213 236 408
79 0 5846 4007 4829 7734 2629
0 113 22 57 64 15 0
784 203 198 384 82 0 .4585427
.4408397 .5316667 .487013 .4308511 .4384058 .4466667 .4705387
.4448529 .5396826 .4864865 .4219858 .3672839 . .4365079
.525862 .4875 .4397163 .5394737 . .4540476 .4305556
.5 .4402655 .5314815 .4835681 .4277108 .4057018 0
.25 .7083333 .4166667 0 .0833333 0 .4558823
.4166667 .5833333 .4545455 .6666667 0 .4496233 .1666667
.4484127 .4585742 .5625 .5515873 .4425287 .5601852 .4930556
.4265873 .3550725 0 0 0 .25 0
.0833333 0 .4583333 .4166667 0 .3833333 .5555556
0 .4378788 .5123457 .4738095 .4288618 .4833333 0
.25 .7083333 .5833333 0 0 0 .452381
0 .5833333 .5138889 .75 0
16 392 121 58 59 109 45
185 207 60 30 24 48 23
. 61 28 35 61 22 .
339 11 42 99 54 53 97
36 0 5 1 2 1 2
0 17 3 4 11 7 0
157 5 23 182 6 19 50
28 22 40 17 0 3 0
0 1 1 0 7 2 2
7 5 0 49 26 31 57
19 0 2 1 2 0 1
0 10 1 2 4 2 0
55628 13917 8388 10905 16850 5568 28272
27356 7157 4225 5503 8538 2849 0
6760 4163 5402 8312 2719 0 51381
682 3565 11823 7896 10281 15988 5393
0 271 72 180 125 34 0
1823 420 444 737 141 0 26091
333 1848 25290 349 1717 6086 3985
5176 8095 2749 0 130 38 82
65 18 0 941 202 245 378
82 0 5737 3911 5105 7893 2644
0 141 34 98 60 16 0
882 218 199 359 59 0 .4804422
.4586777 .520115 .4844633 .4587156 .5351852 .4490991 .5084541
.4333333 .5194445 .375 .4340278 .5072464 . .4836065
.5208333 .5595238 .4781421 .5643939 . .4818092 .4772727
.4702381 .4553872 .5015432 .4716981 .4768041 .5532407 0
.5 .75 .4583333 .5 .2916667 0 .4656863
.7777778 .6666667 .2954546 .5119048 0 .4570064 .45
.3949275 .5032051 .5 .5614035 .4383333 .5029762 .3598485
.4666667 .5392157 0 .5277778 0 0 .5
.1666667 0 .3571429 .75 .5416667 .2380952 .4666667
0 .4727891 .5 .5510753 .4839181 .5657895 0
.4583333 .75 .4583333 0 .4166667 0 .5416667
.8333333 .7916667 .3958333 .625 0
17 317 81 49 55 95 37
153 164 39 22 27 45 20
. 42 27 28 50 17 .
279 7 31 65 44 52 87
31 0 3 1 1 2 0
0 13 4 2 6 6 0
130 6 17 149 1 14 30
18 24 42 16 0 2 1
1 2 0 0 7 3 2
1 4 0 35 26 28 45
15 0 1 0 0 0 0
0 6 1 0 5 2 0
60194 15092 9365 11788 17932 6017 30686
29508 7734 4785 5966 9186 3015 0
7358 4580 5822 8746 3002 0 55808
763 3623 12984 8787 11161 17068 5808
0 284 111 164 160 44 0
1824 467 463 704 165 0 28454
357 1875 27354 406 1748 6643 4481
5652 8759 2919 0 138 55 63
80 21 0 953 249 251 347
75 0 6341 4306 5509 8309 2889
0 146 56 101 80 23 0
871 218 212 357 90 0 .3811777
.3847737 .3945578 .3515151 .3754386 .4144144 .3894336 .3734756
.3974359 .3787879 .3364198 .3833333 .4708333 . .3730159
.4074074 .3660714 .3683333 .3480392 . .3667862 .547619
.4731183 .3525641 .407197 .3477564 .3534483 .4086021 0
.6388889 .4166667 .4166667 .5416666 0 0 .4871795
.25 .4166667 .6388889 .4444444 0 .3814103 .5277778
.4019608 .3540269 .6666667 .5595238 .3722222 .3981481 .3263889
.375 .4791667 0 .625 .4166667 .4166667 .5416666
0 0 .4404762 .25 .4166667 .4166667 .4375
0 .3357143 .4134615 .3660714 .3333333 .3333333 0
.6666667 0 0 0 0 0 .5416667
.25 0 .6833333 .4583333 0
18 15 4 1 4 4 2
6 9 1 . 2 2 1
. 3 1 2 2 1 .
14 0 1 4 1 3 4
2 0 0 0 0 0 0
0 0 0 1 0 0 0
5 0 1 9 0 0 1
0 1 2 1 0 0 0
0 0 0 0 0 0 1
0 0 0 3 1 2 2
1 0 0 0 0 0 0
0 0 0 0 0 0 0
62016 15822 9389 11871 18557 6377 31643
30373 8005 4794 6051 9536 3257 0
7817 4595 5820 9021 3120 0 57647
812 3557 13674 8885 11285 17644 6159
0 316 99 155 194 48 0
1832 405 431 719 170 0 29388
374 1881 28259 438 1676 6912 4526
5739 9060 3151 0 157 53 67
75 22 0 936 215 245 401
84 0 6762 4359 5546 8584 3008
0 159 46 88 119 26 0
896 190 186 318 86 0 0
0 0 0 0 0 0 0
0 . 0 0 0 . 0
0 0 0 0 . 0 0
0 0 0 0 0 0 0
0 0 0 0 0 0 0
0 0 0 0 0 0 0
0 0 0 0 0 0 0
0 0 0 0 0 0 0
0 0 0 0 0 0 0
0 0 0 0 0 0 0
0 0 0 0 0 0 0
0 0 0 0 0
19 1 . . . 1 .
1 . . . . 1 .
. . . . . . .
1 0 0 0 0 0 1
0 0 0 0 0 0 0
0 0 0 0 0 0 0
1 0 0 0 0 0 0
0 0 1 0 0 0 0
0 0 0 0 0 0 0
0 0 0 0 0 0 0
0 0 0 0 0 0 0
0 0 0 0 0 0 0
1 0 0 0 1 0 1
0 0 0 0 1 0 0
0 0 0 0 0 0 1
0 0 0 0 0 1 0
0 0 0 0 0 0 0
0 0 0 0 0 0 1
0 0 0 0 0 0 0
0 1 0 0 0 0 0
0 0 0 0 0 0 0
0 0 0 0 0 0 0
0 0 0 0 0 0 0
0 0 0 0 0 0 0
. . . 0 . 0 .
. . . 0 . . .
. . . . . 0 0
0 0 0 0 0 0 0
0 0 0 0 0 0 0
0 0 0 0 0 0 0
0 0 0 0 0 0 0
0 0 0 0 0 0 0
0 0 0 0 0 0 0
0 0 0 0 0 0 0
0 0 0 0 0 0 0
0 0 0 0 0
