# Supplementary material for: Cumulative Risks of Foster Care Placement for Danish Children
Source: PLoS One. 2014 Oct 9;9(10):e109207. doi: 10.1371/journal.pone.0109207 (PMC4192300; doi:10.1371/journal.pone.0109207)
Supplement: File S1 — Data Used to Construct Life Tables. (ZIP) [file pone.0109207.s001.zip › lifetable_region1999 (2).csv]

dictionary {
float age
int cnt
int cnt_1
byte cnt_2
byte cnt_3
int cnt_4
byte cnt_5
_newline
int cntM
int cntF
byte cntM_1
byte cntM_2
byte cntM_3
byte cntM_4
byte cntM_5
_newline
byte cntM_6
byte cntF_1
byte cntF_2
byte cntF_3
byte cntF_4
byte cntF_5
byte cntF_6
_newline
int cnt1
byte cnt2
byte cnt3
byte cnt1_1
byte cnt1_2
byte cnt1_3
byte cnt1_4
_newline
byte cnt1_5
byte cnt1_6
byte cnt2_1
byte cnt2_2
byte cnt2_3
byte cnt2_4
byte cnt2_5
_newline
byte cnt2_6
byte cnt3_1
byte cnt3_2
byte cnt3_3
byte cnt3_4
byte cnt3_5
byte cnt3_6
_newline
int cnt1M
byte cnt2M
byte cnt3M
int cnt1F
byte cnt2F
byte cnt3F
byte cnt1M_1
_newline
byte cnt1M_2
byte cnt1M_3
byte cnt1M_4
byte cnt1M_5
byte cnt1M_6
byte cnt2M_1
byte cnt2M_2
_newline
byte cnt2M_3
byte cnt2M_4
byte cnt2M_5
byte cnt2M_6
byte cnt3M_1
byte cnt3M_2
byte cnt3M_3
_newline
byte cnt3M_4
byte cnt3M_5
byte cnt3M_6
byte cnt1F_1
byte cnt1F_2
byte cnt1F_3
byte cnt1F_4
_newline
byte cnt1F_5
byte cnt1F_6
byte cnt2F_1
byte cnt2F_2
byte cnt2F_3
byte cnt2F_4
byte cnt2F_5
_newline
byte cnt2F_6
byte cnt3F_1
byte cnt3F_2
byte cnt3F_3
byte cnt3F_4
byte cnt3F_5
byte cnt3F_6
_newline
float pop
int pop_1
int pop_2
int pop_3
int pop_4
int pop_5
float popM
_newline
float popF
int popM_1
int popM_2
int popM_3
int popM_4
int popM_5
byte popM_6
_newline
int popF_1
int popF_2
int popF_3
int popF_4
int popF_5
byte popF_6
float pop1
_newline
int pop2
int pop3
int pop1_1
int pop1_2
int pop1_3
int pop1_4
int pop1_5
_newline
byte pop1_6
int pop2_1
int pop2_2
int pop2_3
int pop2_4
byte pop2_5
byte pop2_6
_newline
int pop3_1
int pop3_2
int pop3_3
int pop3_4
int pop3_5
byte pop3_6
float pop1M
_newline
int pop2M
int pop3M
int pop1F
int pop2F
int pop3F
int pop1M_1
int pop1M_2
_newline
int pop1M_3
int pop1M_4
int pop1M_5
byte pop1M_6
int pop2M_1
byte pop2M_2
byte pop2M_3
_newline
byte pop2M_4
byte pop2M_5
byte pop2M_6
int pop3M_1
int pop3M_2
int pop3M_3
int pop3M_4
_newline
int pop3M_5
byte pop3M_6
int pop1F_1
int pop1F_2
int pop1F_3
int pop1F_4
int pop1F_5
_newline
byte pop1F_6
int pop2F_1
byte pop2F_2
int pop2F_3
int pop2F_4
byte pop2F_5
byte pop2F_6
_newline
int pop3F_1
int pop3F_2
int pop3F_3
int pop3F_4
int pop3F_5
byte pop3F_6
float nax
_newline
float nax_1
float nax_2
float nax_3
float nax_4
float nax_5
float naxM
float naxF
_newline
float naxM_1
float naxM_2
float naxM_3
float naxM_4
float naxM_5
byte naxM_6
float naxF_1
_newline
float naxF_2
float naxF_3
float naxF_4
float naxF_5
byte naxF_6
float nax1
float nax2
_newline
float nax3
float nax1_1
float nax1_2
float nax1_3
float nax1_4
float nax1_5
byte nax1_6
_newline
float nax2_1
float nax2_2
float nax2_3
float nax2_4
float nax2_5
byte nax2_6
float nax3_1
_newline
float nax3_2
float nax3_3
float nax3_4
float nax3_5
byte nax3_6
float nax1M
float nax2M
_newline
float nax3M
float nax1F
float nax2F
float nax3F
float nax1M_1
float nax1M_2
float nax1M_3
_newline
float nax1M_4
float nax1M_5
byte nax1M_6
float nax2M_1
float nax2M_2
float nax2M_3
float nax2M_4
_newline
float nax2M_5
byte nax2M_6
float nax3M_1
float nax3M_2
float nax3M_3
float nax3M_4
float nax3M_5
_newline
byte nax3M_6
float nax1F_1
float nax1F_2
float nax1F_3
float nax1F_4
float nax1F_5
byte nax1F_6
_newline
float nax2F_1
float nax2F_2
float nax2F_3
float nax2F_4
byte nax2F_5
byte nax2F_6
float nax3F_1
_newline
float nax3F_2
float nax3F_3
float nax3F_4
float nax3F_5
byte nax3F_6
}
0 173 49 25 40 44 15
82 91 25 9 21 22 5
. 24 16 19 22 10 .
167 1 2 49 23 36 44
15 0 0 0 1 0 0
0 0 1 1 0 0 0
78 1 2 89 0 0 25
8 18 22 5 0 0 0
1 0 0 0 0 1 1
0 0 0 24 15 18 22
10 0 0 0 0 0 0
0 0 0 0 0 0 0
66267 20827 8936 11327 19259 5918 34098
32169 10704 4664 5764 9874 3092 0
10123 4272 5563 9385 2826 0 59937
723 5601 17675 8313 10478 17901 5570
0 360 51 117 148 47 0
2791 571 728 1210 301 0 30898
369 2830 29039 354 2771 9123 4325
5322 9214 2914 0 180 30 61
73 25 0 1401 309 380 587
153 0 8552 3988 5156 8687 2656
0 180 21 56 75 22 0
1390 262 348 623 148 0 .3468208
.3384354 .3133333 .4041667 .3276515 .3333333 .370935 .3250916
.3366667 .3055556 .515873 .3143939 .3 . .3402778
.3177083 .2807018 .3409091 .35 . .3527944 .1666667
.4166667 .3384354 .3369565 .4212963 .3276515 .3333333 0
0 0 .1666667 0 0 0 0
.0833333 .75 0 0 0 .3771368 .1666667
.4166667 .3314607 0 0 .3366667 .3333333 .5509259
.3143939 .3 0 0 0 .1666667 0
0 0 0 .0833333 .75 0 0
0 .3402778 .3388889 .2916667 .3409091 .35 0
0 0 0 0 0 0 0
0 0 0 0 0
1 96 30 15 20 17 14
52 44 15 8 12 9 8
. 15 7 8 8 6 .
84 5 7 25 15 16 15
13 0 3 0 1 1 0
0 2 0 3 1 1 0
44 5 3 40 0 4 11
8 9 8 8 0 3 0
1 1 0 0 1 0 2
0 0 0 14 7 7 7
5 0 0 0 0 0 0
0 1 0 1 1 1 0
67995 20626 9360 12191 19743 6075 34921
33074 10575 4859 6196 10181 3110 0
10051 4501 5995 9562 2965 0 61489
703 5803 17463 8715 11244 18300 5767
0 338 52 138 134 41 0
2825 593 809 1309 267 0 31640
371 2910 29849 332 2893 8967 4532
5736 9447 2958 0 180 23 74
73 21 0 1428 304 386 661
131 0 8496 4183 5508 8853 2809
0 158 29 64 61 20 0
1397 289 423 648 136 0 .4331597
.4083333 .45 .475 .4460784 .3928571 .4134615 .4564394
.4611111 .4583333 .3819444 .3981481 .34375 . .3555556
.4404762 .6145833 .5 .4583333 . .4464286 .25
.4047619 .4566667 .45 .4166667 .4777778 .4230769 0
.0833333 0 .9166667 .0833333 0 0 .2916667
0 .6388889 .3333333 0 0 .4261364 .25
.5 .46875 0 .3333333 .5606061 .4583333 .2962963
.4375 .34375 0 .0833333 0 .9166667 .0833333
0 0 .5 0 .5 0 0
0 .375 .4404762 .5714286 .5238095 .55 0
0 0 0 0 0 0 .0833333
0 .9166667 .3333333 0 0
2 93 26 21 17 22 7
48 45 15 8 9 12 4
. 11 13 8 10 3 .
84 1 8 22 19 16 21
6 0 0 0 0 0 1
0 4 2 1 1 0 0
43 1 4 41 0 4 13
6 9 12 3 0 0 0
0 0 1 0 2 2 0
0 0 0 9 13 7 9
3 0 0 0 0 0 0
0 2 0 1 1 0 0
68329 20465 9743 11892 20015 6214 35091
33238 10481 4984 6141 10299 3186 0
9984 4759 5751 9716 3028 0 62156
699 5474 17428 9134 11060 18614 5920
0 363 49 129 126 32 0
2674 560 703 1275 262 0 31977
360 2754 30179 339 2720 8913 4702
5716 9596 3050 0 196 19 65
63 17 0 1372 263 360 640
119 0 8515 4432 5344 9018 2870
0 167 30 64 63 15 0
1302 297 343 635 143 0 .4740143
.4839744 .5634921 .3872549 .4204545 .547619 .4652778 .4833333
.45 .65625 .4722222 .3541667 .4583333 . .5303031
.5064102 .2916667 .5 .6666666 . .4563492 .8333333
.6145833 .4507576 .5350877 .4010417 .4206349 .5 0
0 0 0 0 .8333333 0 .6666667
.8333334 .1666667 .4166667 0 0 .4282946 .8333333
.7708334 .4857724 0 .4583333 .4102564 .5972222 .4722222
.3541667 .3333333 0 0 0 0 0
.8333333 0 .7083334 .8333334 0 0 0
0 .5092593 .5064102 .3095238 .5092593 .6666666 0
0 0 0 0 0 0 .625
0 .1666667 .4166667 0 0
3 90 23 14 20 22 11
45 45 9 8 11 9 8
. 14 6 9 13 3 .
82 0 8 19 12 19 21
11 0 0 0 0 0 0
0 4 2 1 1 0 0
40 0 5 42 0 3 7
7 10 8 8 0 0 0
0 0 0 0 2 1 1
1 0 0 12 5 9 13
3 0 0 0 0 0 0
0 2 1 0 0 0 0
71001 20882 10356 12749 20618 6396 36480
34521 10662 5375 6625 10535 3283 0
10220 4981 6124 10083 3113 0 64896
675 5430 17877 9718 11912 19297 6092
0 303 53 128 144 47 0
2702 585 709 1177 257 0 33341
356 2783 31555 319 2647 9115 5039
6197 9856 3134 0 152 28 71
82 23 0 1395 308 357 597
126 0 8762 4679 5715 9441 2958
0 151 25 57 62 24 0
1307 277 352 580 131 0 .4444444
.4891304 .5238096 .275 .4015152 .6439394 .4351852 .4537037
.3888889 .5625 .2575758 .3981481 .6458333 . .5535714
.4722222 .2962963 .4038461 .6388889 . .4339431 0
.5520833 .4692982 .4930556 .254386 .4206349 .6439394 0
0 0 0 0 0 0 .5833333
.7083334 .6666667 0 0 0 .44375 0
.3666667 .4246032 0 .8611111 .4047619 .5714286 .2166667
.4479167 .6458333 0 0 0 0 0
0 0 .3333333 .5 .6666667 0 0
0 .5069444 .3833333 .2962963 .4038461 .6388889 0
0 0 0 0 0 0 .8333334
.9166667 0 0 0 0
4 102 19 19 25 29 10
61 41 9 12 15 17 8
. 10 7 10 12 2 .
98 2 2 18 19 23 28
10 0 1 0 1 0 0
0 0 0 1 1 0 0
57 2 2 41 0 0 8
12 13 16 8 0 1 0
1 0 0 0 0 0 1
1 0 0 10 7 10 12
2 0 0 0 0 0 0
0 0 0 0 0 0 0
71166 20578 10542 12923 20561 6562 36377
34789 10599 5257 6564 10546 3411 0
9979 5285 6359 10015 3151 0 65177
724 5264 17667 9899 12110 19266 6235
0 335 69 134 121 65 0
2575 574 679 1174 262 0 33313
364 2699 31864 360 2565 9059 4929
6166 9906 3253 0 174 31 65
63 31 0 1365 297 333 577
127 0 8608 4970 5944 9360 2982
0 161 38 69 58 34 0
1210 277 346 597 135 0 .4289216
.377193 .3421053 .4266667 .5028735 .4833333 .3961749 .4776423
.3981481 .3263889 .4611111 .3823529 .40625 . .3583333
.3690476 .375 .6736111 .7916666 . .4345238 .3333333
.25 .3935185 .3421053 .423913 .514881 .4833333 0
.0833333 0 .5833333 0 0 0 0
0 .3333333 .1666667 0 0 .4035088 .3333333
.25 .4776423 0 0 .4375 .3263889 .4615385
.3958333 .40625 0 .0833333 0 .5833333 0
0 0 0 0 .3333333 .1666667 0
0 .3583333 .3690476 .375 .6736111 .7916666 0
0 0 0 0 0 0 0
0 0 0 0 0
5 99 23 17 27 20 12
53 46 15 9 17 6 6
. 8 8 10 14 6 .
93 1 5 20 17 26 19
11 0 1 0 0 0 0
0 2 0 1 1 1 0
50 0 3 43 1 2 14
9 16 5 6 0 0 0
0 0 0 0 1 0 1
1 0 0 6 8 10 14
5 0 1 0 0 0 0
0 1 0 0 0 1 0
68837 19578 10119 12594 20082 6464 35277
33560 9954 5173 6519 10245 3386 0
9624 4946 6075 9837 3078 0 62996
694 5146 16719 9482 11808 18796 6191
0 303 60 141 145 45 0
2556 576 645 1141 228 0 32343
352 2581 30653 342 2565 8530 4851
6125 9604 3233 0 151 31 71
72 27 0 1273 290 323 569
126 0 8189 4631 5683 9192 2958
0 152 29 70 73 18 0
1283 286 322 572 102 0 .4840067
.5 .4411765 .4691358 .4666667 .5763889 .4418239 .5326087
.4722222 .3240741 .4558823 .4027778 .5416667 . .5520833
.5729167 .4916667 .4940476 .6111111 . .4802867 .4166667
.5666667 .4791667 .4411765 .4871795 .4473684 .5833333 0
.4166667 0 0 0 0 0 .75
0 0 .8333333 .5 0 .4366667 0
.5277778 .5310078 .4166667 .625 .452381 .3240741 .484375
.3166667 .5416667 0 0 0 0 0
0 0 .75 0 0 .8333333 0
0 .5416667 .5729167 .4916667 .4940476 .6333333 0
.4166667 0 0 0 0 0 .75
0 0 0 .5 0
6 128 33 24 28 32 11
75 53 23 13 13 20 6
. 10 11 15 12 5 .
120 1 7 31 23 25 31
10 0 0 0 1 0 0
0 2 1 2 1 1 0
72 0 3 48 1 4 22
13 12 20 5 0 0 0
0 0 0 0 1 0 1
0 1 0 9 10 13 11
5 0 0 0 1 0 0
0 1 1 1 1 0 0
69433 19212 10345 12952 20351 6573 35683
33750 9915 5312 6644 10468 3344 0
9297 5033 6308 9883 3229 0 63599
727 5107 16305 9729 12145 19131 6289
0 321 66 134 154 52 0
2586 550 673 1066 232 0 32643
374 2666 30956 353 2441 8415 4982
6219 9845 3182 0 160 38 67
77 32 0 1340 292 358 546
130 0 7890 4747 5926 9286 3107
0 161 28 67 77 20 0
1246 258 315 520 102 0 .4479167
.3813131 .4895833 .4494048 .4348958 .5909091 .4433333 .4544025
.4202899 .525641 .4615385 .3958333 .4722222 . .2916667
.4469697 .4388889 .5 .7333333 . .4479167 .8333333
.3928571 .3924731 .5072464 .44 .4274194 .5666667 0
0 0 .8333333 0 0 0 .2083333
.0833333 .375 .6666667 .8333333 0 .4421296 0
.4722222 .4565972 .8333333 .3333333 .4204546 .525641 .4861111
.3958333 .4 0 0 0 0 0
0 0 .4166667 0 .1666667 0 .8333333
0 .3240741 .4833333 .3974359 .4848485 .7333333 0
0 0 .8333333 0 0 0 0
.0833333 .5833333 .6666667 0 0
7 135 37 29 30 33 6
77 58 25 19 17 12 4
. 12 10 13 21 2 .
123 2 10 32 26 28 32
5 0 1 1 0 0 0
0 4 2 2 1 1 0
71 0 6 52 2 4 23
17 16 11 4 0 0 0
0 0 0 0 2 2 1
1 0 0 9 9 12 21
1 0 1 1 0 0 0
0 2 0 1 0 1 0
66255 18320 9801 12290 19583 6261 33973
32282 9469 5027 6228 10101 3148 0
8851 4774 6062 9482 3113 0 60686
688 4881 15714 9177 11492 18297 6006
0 275 61 150 152 50 0
2331 563 648 1134 205 0 31069
367 2537 29617 321 2344 8102 4713
5803 9450 3001 0 149 28 91
74 25 0 1218 286 334 577
122 0 7612 4464 5689 8847 3005
0 126 33 59 78 25 0
1113 277 314 557 83 0 .4623457
.481982 .5086207 .4166667 .4444444 .4444444 .491342 .4238506
.5133333 .5526316 .4411765 .4444444 .4166667 . .4166667
.425 .3846154 .4444444 .5 . .4701897 .7083334
.3166667 .5052083 .5064102 .4255952 .4583333 .3833333 0
.5 .9166667 0 0 0 0 .2916667
.3333333 .2916667 0 .75 0 .5105634 0
.2638889 .4150641 .7083334 .3958333 .5217391 .5784314 .4635417
.4848485 .4166667 0 0 0 0 0
0 0 .4166667 .3333333 .0833333 0 0
0 .462963 .3703704 .375 .4444444 .25 0
.5 .9166667 0 0 0 0 .1666667
0 .5 0 .75 0
8 127 37 19 30 29 12
74 53 23 10 19 15 7
. 14 9 11 14 5 .
121 3 3 34 17 29 29
12 0 3 0 0 0 0
0 0 2 1 0 0 0
71 3 0 50 0 3 20
10 19 15 7 0 3 0
0 0 0 0 0 0 0
0 0 0 14 7 10 14
5 0 0 0 0 0 0
0 0 2 1 0 0 0
65665 17823 9804 12520 19206 6312 33709
31956 9174 4995 6402 9927 3211 0
8649 4809 6118 9279 3101 0 60385
700 4580 15355 9164 11791 18020 6055
0 302 73 134 149 42 0
2166 567 595 1037 215 0 31004
359 2346 29381 341 2234 7927 4680
6026 9293 3078 0 150 36 75
79 19 0 1097 279 301 555
114 0 7428 4484 5765 8727 2977
0 152 37 59 70 23 0
1069 288 294 482 101 0 .4901575
.3986486 .4780702 .5 .612069 .4722222 .5202703 .4481132
.4021739 .525 .6096491 .5944445 .5 . .3928571
.4259259 .3106061 .6309524 .4333333 . .4938017 .4444444
.3888889 .3946078 .4705882 .5143678 .612069 .4722222 0
.4444444 0 0 0 0 0 0
.5416666 .0833333 0 0 0 .5234742 .4444444
0 .4516667 0 .3888889 .3958333 .525 .6096491
.5944445 .5 0 .4444444 0 0 0
0 0 0 0 0 0 0
0 .3928571 .3928571 .3333333 .6309524 .4333333 0
0 0 0 0 0 0 0
.5416666 .0833333 0 0 0
9 129 39 27 27 27 9
82 47 29 19 18 11 5
. 10 8 9 16 4 .
111 4 14 30 26 24 24
7 0 2 0 0 1 1
0 7 1 3 2 1 0
75 2 5 36 2 9 25
18 18 10 4 0 1 0
0 0 1 0 3 1 0
1 0 0 5 8 6 14
3 0 1 0 0 1 0
0 4 0 3 1 1 0
63563 17267 9513 11931 18675 6177 32573
30990 8874 4811 6070 9691 3127 0
8393 4702 5861 8984 3050 0 58384
667 4512 14863 8910 11195 17497 5919
0 260 57 146 152 52 0
2144 546 590 1026 206 0 29894
358 2321 28490 309 2191 7636 4496
5698 9070 2994 0 141 34 85
69 29 0 1097 281 287 552
104 0 7227 4414 5497 8427 2925
0 119 23 61 83 23 0
1047 265 303 474 102 0 .4825581
.4594017 .4783951 .4907407 .5185185 .462963 .476626 .4929078
.454023 .4824561 .4490741 .5757576 .4666667 . .475
.46875 .5740741 .4791667 .4583333 . .4864865 .5
.4464286 .4555556 .4871795 .4895833 .5381944 .4285714 0
.625 0 0 .3333333 .4166667 0 .4285714
.25 .5 .375 .75 0 .4755556 .5
.4833333 .5092593 .5 .4259259 .4366667 .4953704 .4490741
.5833333 .4791667 0 .5833333 0 0 0
.4166667 0 .5555555 .25 0 .5 0
0 .55 .46875 .6111111 .5059524 .3611111 0
.6666667 0 0 .3333333 0 0 .3333333
0 .5 .25 .75 0
10 156 44 27 33 36 16
88 68 23 17 17 20 11
. 21 10 16 16 5 .
143 2 11 38 26 31 34
14 0 1 0 1 0 0
0 5 1 1 2 2 0
79 1 8 64 1 3 19
16 16 18 10 0 1 0
0 0 0 0 3 1 1
2 1 0 19 10 15 16
4 0 0 0 1 0 0
0 2 0 0 0 1 0
61265 16639 9347 11474 17999 5806 31493
29772 8592 4787 5911 9244 2959 0
8047 4560 5563 8755 2847 0 56241
631 4393 14265 8760 10736 16891 5589
0 265 76 114 136 40 0
2109 511 624 972 177 0 28925
313 2255 27316 318 2138 7380 4497
5523 8670 2855 0 133 31 63
66 20 0 1079 259 325 508
84 0 6885 4263 5213 8221 2734
0 132 45 51 70 20 0
1030 252 299 464 93 0 .4508547
.4829545 .4228395 .4217172 .4884259 .3854167 .4498106 .4522059
.4456522 .4362745 .4460784 .5416667 .3181818 . .5238096
.4 .3958333 .421875 .5333333 . .4597902 .3333333
.3560606 .5065789 .4326923 .4086021 .5 .3988095 0
.25 0 .4166667 0 0 0 .35
.1666667 .8333333 .2916667 .2916667 0 .4556962 .25
.4166667 .4648438 .4166667 .1944444 .4649123 .453125 .421875
.5694444 .2916667 0 .25 0 0 0
0 0 .3888889 .1666667 .8333333 .2916667 .5833333
0 .5482456 .4 .3944444 .421875 .6666667 0
0 0 .4166667 0 0 0 .2916667
0 0 0 0 0
11 172 52 38 35 36 11
105 67 30 26 25 18 6
. 22 12 10 18 5 .
154 3 15 44 35 29 35
11 0 0 0 2 1 0
0 8 3 4 0 0 0
94 1 10 60 2 5 24
25 21 18 6 0 0 0
1 0 0 0 6 1 3
0 0 0 20 10 8 17
5 0 0 0 1 1 0
0 2 2 1 0 0 0
58559 15408 8823 11225 17358 5745 30177
28382 7954 4571 5696 8943 3013 0
7454 4252 5529 8415 2732 0 53709
614 4236 13106 8261 10508 16305 5529
0 244 70 134 132 34 0
2058 492 583 921 182 0 27662
317 2198 26047 297 2038 6749 4289
5331 8383 2910 0 125 32 72
72 16 0 1080 250 293 488
87 0 6357 3972 5177 7922 2619
0 119 38 62 60 18 0
978 242 290 433 95 0 .5121124
.5208333 .5767544 .5047619 .400463 .6363636 .5063492 .5211443
.5277778 .5608974 .48 .4212963 .5277778 . .5113636
.6111111 .5666667 .3796296 .7666667 . .5091991 .5
.5444444 .5151515 .5761905 .5057471 .397619 .6363636 0
0 0 .5 .5 0 0 .5520833
.5833333 .5 0 0 0 .5026596 .25
.5666667 .5194445 .625 .5 .5416667 .5466667 .468254
.4212963 .5277778 0 0 0 .25 0
0 0 .4722222 .9166667 .6388889 0 0
0 .4833333 .65 .6041667 .372549 .7666667 0
0 0 .75 .5 0 0 .7916666
.4166667 .0833333 0 0 0
12 179 57 26 52 34 10
104 74 30 19 31 20 4
. 27 7 20 14 6 .
162 5 11 52 25 43 33
9 0 0 1 3 0 1
0 5 0 5 1 0 0
93 4 7 69 1 4 27
18 26 19 3 0 0 1
2 0 1 0 3 0 3
1 0 0 25 7 17 14
6 0 0 0 1 0 0
0 2 0 2 0 0 0
57983 14968 9108 11066 17154 5687 29747
28235 7602 4631 5736 8835 2943 0
7366 4477 5329 8319 2744 0 53297
646 4039 12763 8536 10435 16098 5465
0 270 63 130 143 40 0
1935 509 500 913 182 0 27353
348 2046 25944 298 1993 6486 4343
5425 8270 2829 0 141 31 71
82 23 0 975 257 240 483
91 0 6277 4193 5010 7828 2636
0 129 32 59 61 17 0
960 252 260 430 91 0 .4934457
.4634503 .3621795 .5392157 .5490196 .5833333 .448718 .5563063
.4361111 .3991228 .4543011 .4916667 .5208333 . .4938272
.2619047 .6708333 .6309524 .625 . .4850823 .6833333
.5303031 .4759615 .3533333 .5077519 .5429293 .5833333 0
0 .5833333 .75 0 .5833333 0 .3333333
0 .6833333 .75 0 0 .4327957 .625
.5595238 .5555556 .9166667 .4791667 .4382716 .3888889 .4166667
.4780702 .5 0 0 .5833333 .6666666 0
.5833333 0 .4166667 0 .6388889 .75 0
0 .5166667 .2619047 .6470588 .6309524 .625 0
0 0 .9166667 0 0 0 .2083333
0 .75 0 0 0
13 244 70 38 51 60 25
144 100 39 19 34 39 13
. 31 19 17 21 12 .
224 3 17 63 36 48 57
20 0 1 1 0 0 1
0 6 1 3 3 4 0
129 3 12 95 0 5 34
17 32 36 10 0 1 1
0 0 1 0 4 1 2
3 2 0 29 19 16 21
10 0 0 0 0 0 0
0 2 0 1 0 2 0
56554 14464 8766 10908 16762 5654 28868
27686 7344 4493 5497 8635 2899 0
7120 4273 5411 8127 2755 0 52096
550 3908 12368 8249 10287 15768 5424
0 221 49 109 136 35 0
1875 468 512 858 195 0 26556
278 2034 25540 272 1874 6257 4233
5168 8124 2774 0 112 26 56
69 15 0 975 234 273 442
110 0 6111 4016 5119 7644 2650
0 109 23 53 67 20 0
900 234 239 416 85 0 .5088798
.5035715 .5438597 .5130719 .5027778 .4766667 .5127315 .5033333
.551282 .5657895 .5122549 .4871795 .3974359 . .4435484
.5219298 .5147059 .531746 .5625 . .5152529 .4444444
.4362745 .5132275 .5439815 .5052083 .4897661 .5666667 0
.6666667 .5 0 0 .1666667 0 .375
.5833333 .6388889 .75 .1041667 0 .5161499 .4444444
.4930556 .5140351 0 .3 .5637255 .5686275 .5052083
.4652778 .4833333 0 .6666667 .5 0 0
.1666667 0 .4166667 .5833333 .625 .75 .0833333
0 .454023 .5219298 .5052083 .531746 .65 0
0 0 0 0 0 0 .2916667
0 .6666667 0 .125 0
14 376 115 64 71 102 24
204 171 67 29 39 58 11
. 48 35 32 43 13 .
328 6 41 99 61 59 91
18 0 3 1 1 0 1
0 13 2 11 10 5 0
173 5 26 155 1 15 57
27 32 49 8 0 2 1
1 0 1 0 8 1 6
9 2 0 42 34 27 42
10 0 1 0 0 0 0
0 5 1 5 1 3 0
54696 13647 8461 10797 16361 5430 27967
26728 7018 4358 5493 8355 2743 0
6629 4103 5304 8005 2687 0 50298
601 3796 11654 7923 10160 15332 5229
0 234 74 126 134 33 0
1759 464 511 894 168 0 25709
291 1967 24589 310 1829 5993 4084
5173 7825 2634 0 110 35 60
67 19 0 915 239 260 463
90 0 5661 3839 4987 7507 2595
0 124 39 66 67 14 0
844 225 251 431 78 0 .4775555
.4717391 .4882813 .4988263 .4785478 .4097222 .4648693 .4926901
.4639303 .4367816 .5662393 .4511494 .2575758 . .4826389
.5309524 .4166667 .5155039 .5384615 . .4753557 .4722222
.495935 .4646465 .4904372 .4844633 .4826007 .4166667 0
.5555556 .3333333 .75 0 .0833333 0 .5064102
.5 .5530303 .4416667 .45 0 .4624277 .5
.474359 .489785 .3333333 .5333334 .4561403 .4444444 .5520833
.4557823 .25 0 .6666667 .3333333 .75 0
.0833333 0 .46875 .3333333 .6111111 .4259259 .375
0 .4761905 .5269608 .404321 .5138889 .55 0
.3333333 0 0 0 0 0 .5666667
.6666667 .4833333 .5833333 .5 0
15 369 100 67 75 93 34
191 178 50 36 40 43 22
. 50 31 35 50 12 .
326 4 39 85 60 69 82
30 0 0 2 1 1 0
0 15 5 5 10 4 0
168 2 21 158 2 18 40
33 39 37 19 0 0 0
1 1 0 0 10 3 0
5 3 0 45 27 30 45
11 0 0 2 0 0 0
0 5 2 5 5 1 0
53700 13678 8241 10272 16171 5338 27373
26327 7031 4119 5275 8166 2782 0
6647 4122 4997 8005 2556 0 49545
609 3546 11791 7739 9686 15212 5117
0 216 60 135 156 42 0
1671 442 451 803 179 0 25270
289 1814 24275 320 1732 6063 3868
4973 7690 2676 0 99 28 62
80 20 0 869 223 240 396
86 0 5728 3871 4713 7522 2441
0 117 32 73 76 22 0
802 219 211 407 93 0 .4487353
.4491667 .4577114 .4744444 .4641577 .3308824 .4637871 .4325843
.455 .5162037 .5208333 .4825581 .2575758 . .4433333
.3897849 .4214286 .4483333 .4652778 . .4399284 .7708333
.4893162 .4294118 .4555556 .4722222 .4552846 .3222222 0
0 .7083334 .8333333 .8333333 0 0 .5611111
.3833333 .4333333 .5 .3958333 0 .4543651 .8333333
.5039682 .4245781 .7083334 .4722222 .4333333 .5050505 .5128205
.4797297 .2412281 0 0 0 .8333333 .8333333
0 0 .5416667 .6388889 0 .4333333 .3611111
0 .4259259 .3950617 .4194444 .4351852 .4621212 0
0 .7083334 0 0 0 0 .6
0 .4333333 .5666667 .5 0
16 383 118 66 61 95 43
181 202 59 26 27 52 17
. 59 40 34 43 26 .
314 6 63 91 61 49 73
40 0 2 0 1 3 0
0 25 5 11 19 3 0
145 4 32 169 2 31 48
24 18 39 16 0 2 0
1 1 0 0 9 2 8
12 1 0 43 37 31 34
24 0 0 0 0 2 0
0 16 3 3 7 2 0
55614 13905 8614 10698 16757 5640 28501
27113 7100 4349 5572 8577 2903 0
6805 4265 5126 8180 2737 0 51307
669 3638 11941 8082 10064 15782 5438
0 245 65 171 145 43 0
1719 467 463 830 159 0 26257
346 1898 25050 323 1740 6084 4072
5227 8071 2803 0 123 38 90
74 21 0 893 239 255 432
79 0 5857 4010 4837 7711 2635
0 122 27 81 71 22 0
826 228 208 398 80 0 .4599652
.4576271 .4621212 .420765 .4894737 .4534884 .463628 .4566832
.4533898 .5 .441358 .4551282 .5049019 . .4618644
.4375 .4044118 .5310078 .4198718 . .4527601 .4305556
.4986773 .4505495 .4385246 .4370748 .479452 .45 0
.3333333 0 .25 .5555556 0 0 .4933333
.75 .3636364 .5175439 .5 0 .4689655 .2708333
.4635417 .438856 .75 .5349463 .4670139 .4722222 .4768519
.4615385 .4791667 0 .3333333 0 .25 .1666667
0 0 .4074074 .8333333 .3854167 .4583333 .9166667
0 .4321705 .4166667 .4139785 .5 .4305556 0
0 0 0 .75 0 0 .5416667
.6944444 .3055556 .6190476 .2916667 0
17 364 94 57 71 89 53
174 190 44 27 36 41 26
. 50 30 35 48 27 .
297 11 56 70 49 65 72
41 0 3 0 3 3 2
0 21 8 3 14 10 0
134 6 34 163 5 22 32
22 32 29 19 0 1 0
2 1 2 0 11 5 2
11 5 0 38 27 33 43
22 0 2 0 1 2 0
0 10 3 1 3 5 0
56208 14065 8485 10977 17084 5597 28568
27640 7207 4268 5565 8672 2856 0
6858 4217 5412 8412 2741 0 51677
741 3789 11877 7943 10319 16142 5396
0 274 77 188 156 46 0
1913 465 470 786 155 0 26228
362 1978 25449 379 1811 6082 4005
5210 8182 2749 0 129 38 94
78 23 0 996 225 261 412
84 0 5795 3938 5109 7960 2647
0 145 39 94 78 23 0
917 240 209 374 71 0 .4354396
.4397163 .4532164 .4002347 .4606742 .413522 .4487548 .4232456
.4602273 .4598765 .4583333 .4613821 .3846154 . .4216667
.4472222 .3404762 .4600694 .441358 . .4472503 .4318182
.3735119 .4476191 .4710884 .4038461 .4722222 .4430894 0
.5833334 0 .4722222 .3888889 .2083333 0 .3928571
.34375 .25 .4166667 .3333333 0 .4763682 .375
.3529412 .4233129 .5 .405303 .5 .5075758 .4765625
.4770115 .3991228 0 .6666667 0 .4583333 .25
.2083333 0 .3257576 .25 .1666667 .4393939 .4
0 .4035088 .441358 .3333333 .4689923 .4810606 0
.5416667 0 .5 .4583333 0 0 .4666667
.5 .4166667 .3333333 .2666667 0
18 13 4 2 2 4 1
6 7 . 2 2 2 .
. 4 . . 2 1 .
10 0 3 4 1 2 2
1 0 0 0 0 0 0
0 0 1 0 2 0 0
3 0 3 7 0 0 0
1 2 0 0 0 0 0
0 0 0 0 0 1 0
2 0 0 4 0 0 2
1 0 0 0 0 0 0
0 0 0 0 0 0 0
60257 15392 9176 11746 17953 5990 30654
29603 7833 4690 5968 9153 3010 0
7559 4486 5778 8800 2980 0 55558
858 3841 13110 8583 11098 17001 5766
0 328 114 168 197 51 0
1954 479 480 755 173 0 28334
380 1940 27224 478 1901 6693 4395
5649 8693 2904 0 149 55 57
91 28 0 991 240 262 369
78 0 6417 4188 5449 8308 2862
0 179 59 111 106 23 0
963 239 218 386 95 0 0
0 0 0 0 0 0 0
. 0 0 0 . . 0
. . 0 0 . 0 0
0 0 0 0 0 0 0
0 0 0 0 0 0 0
0 0 0 0 0 0 0
0 0 0 0 0 0 0
0 0 0 0 0 0 0
0 0 0 0 0 0 0
0 0 0 0 0 0 0
0 0 0 0 0 0 0
0 0 0 0 0
19 3 . 1 1 1 .
. 3 . . . . .
. . 1 1 1 . .
3 0 0 0 1 1 1
0 0 0 0 0 0 0
0 0 0 0 0 0 0
0 0 0 3 0 0 0
0 0 0 0 0 0 0
0 0 0 0 0 0 0
0 0 0 0 1 1 1
0 0 0 0 0 0 0
0 0 0 0 0 0 0
3 0 1 1 1 0 0
3 0 0 0 0 0 0
0 1 1 1 0 0 3
0 0 0 1 1 1 0
0 0 0 0 0 0 0
0 0 0 0 0 0 0
0 0 3 0 0 0 0
0 0 0 0 0 0 0
0 0 0 0 0 0 0
0 0 0 1 1 1 0
0 0 0 0 0 0 0
0 0 0 0 0 0 0
. 0 0 0 . . 0
. . . . . . .
0 0 0 . . 0 0
0 0 0 0 0 0 0
0 0 0 0 0 0 0
0 0 0 0 0 0 0
0 0 0 0 0 0 0
0 0 0 0 0 0 0
0 0 0 0 0 0 0
0 0 0 0 0 0 0
0 0 0 0 0 0 0
0 0 0 0 0
