# Supplementary material for: Cumulative Risks of Foster Care Placement for Danish Children
Source: PLoS One. 2014 Oct 9;9(10):e109207. doi: 10.1371/journal.pone.0109207 (PMC4192300; doi:10.1371/journal.pone.0109207)
Supplement: File S1 — Data Used to Construct Life Tables. (ZIP) [file pone.0109207.s001.zip › lifetable_region2000 (2).csv]

dictionary {
float age
int cnt
int cnt_1
byte cnt_2
byte cnt_3
int cnt_4
byte cnt_5
_newline
int cntM
int cntF
byte cntM_1
byte cntM_2
byte cntM_3
byte cntM_4
byte cntM_5
_newline
byte cntM_6
byte cntF_1
byte cntF_2
byte cntF_3
byte cntF_4
byte cntF_5
byte cntF_6
_newline
int cnt1
byte cnt2
byte cnt3
int cnt1_1
byte cnt1_2
byte cnt1_3
int cnt1_4
_newline
byte cnt1_5
byte cnt1_6
byte cnt2_1
byte cnt2_2
byte cnt2_3
byte cnt2_4
byte cnt2_5
_newline
byte cnt2_6
byte cnt3_1
byte cnt3_2
byte cnt3_3
byte cnt3_4
byte cnt3_5
byte cnt3_6
_newline
int cnt1M
byte cnt2M
byte cnt3M
int cnt1F
byte cnt2F
byte cnt3F
byte cnt1M_1
_newline
byte cnt1M_2
byte cnt1M_3
byte cnt1M_4
byte cnt1M_5
byte cnt1M_6
byte cnt2M_1
byte cnt2M_2
_newline
byte cnt2M_3
byte cnt2M_4
byte cnt2M_5
byte cnt2M_6
byte cnt3M_1
byte cnt3M_2
byte cnt3M_3
_newline
byte cnt3M_4
byte cnt3M_5
byte cnt3M_6
byte cnt1F_1
byte cnt1F_2
byte cnt1F_3
byte cnt1F_4
_newline
byte cnt1F_5
byte cnt1F_6
byte cnt2F_1
byte cnt2F_2
byte cnt2F_3
byte cnt2F_4
byte cnt2F_5
_newline
byte cnt2F_6
byte cnt3F_1
byte cnt3F_2
byte cnt3F_3
byte cnt3F_4
byte cnt3F_5
byte cnt3F_6
_newline
float pop
int pop_1
int pop_2
int pop_3
int pop_4
int pop_5
float popM
_newline
float popF
int popM_1
int popM_2
int popM_3
int popM_4
int popM_5
byte popM_6
_newline
int popF_1
int popF_2
int popF_3
int popF_4
int popF_5
byte popF_6
float pop1
_newline
int pop2
int pop3
int pop1_1
int pop1_2
int pop1_3
int pop1_4
int pop1_5
_newline
byte pop1_6
int pop2_1
byte pop2_2
int pop2_3
int pop2_4
byte pop2_5
byte pop2_6
_newline
int pop3_1
int pop3_2
int pop3_3
int pop3_4
int pop3_5
byte pop3_6
float pop1M
_newline
int pop2M
int pop3M
int pop1F
int pop2F
int pop3F
int pop1M_1
int pop1M_2
_newline
int pop1M_3
int pop1M_4
int pop1M_5
byte pop1M_6
int pop2M_1
byte pop2M_2
byte pop2M_3
_newline
byte pop2M_4
byte pop2M_5
byte pop2M_6
int pop3M_1
int pop3M_2
int pop3M_3
int pop3M_4
_newline
int pop3M_5
byte pop3M_6
int pop1F_1
int pop1F_2
int pop1F_3
int pop1F_4
int pop1F_5
_newline
byte pop1F_6
int pop2F_1
byte pop2F_2
byte pop2F_3
byte pop2F_4
byte pop2F_5
byte pop2F_6
_newline
int pop3F_1
int pop3F_2
int pop3F_3
int pop3F_4
int pop3F_5
byte pop3F_6
float nax
_newline
float nax_1
float nax_2
float nax_3
float nax_4
float nax_5
float naxM
float naxF
_newline
float naxM_1
float naxM_2
float naxM_3
float naxM_4
float naxM_5
byte naxM_6
float naxF_1
_newline
float naxF_2
float naxF_3
float naxF_4
float naxF_5
byte naxF_6
float nax1
float nax2
_newline
float nax3
float nax1_1
float nax1_2
float nax1_3
float nax1_4
float nax1_5
byte nax1_6
_newline
float nax2_1
float nax2_2
float nax2_3
float nax2_4
float nax2_5
byte nax2_6
float nax3_1
_newline
float nax3_2
float nax3_3
float nax3_4
float nax3_5
byte nax3_6
float nax1M
float nax2M
_newline
float nax3M
float nax1F
float nax2F
float nax3F
float nax1M_1
float nax1M_2
float nax1M_3
_newline
float nax1M_4
float nax1M_5
byte nax1M_6
float nax2M_1
float nax2M_2
float nax2M_3
float nax2M_4
_newline
float nax2M_5
byte nax2M_6
float nax3M_1
float nax3M_2
float nax3M_3
float nax3M_4
float nax3M_5
_newline
byte nax3M_6
float nax1F_1
float nax1F_2
float nax1F_3
float nax1F_4
float nax1F_5
byte nax1F_6
_newline
float nax2F_1
float nax2F_2
float nax2F_3
float nax2F_4
float nax2F_5
byte nax2F_6
float nax3F_1
_newline
float nax3F_2
float nax3F_3
float nax3F_4
float nax3F_5
byte nax3F_6
}
0 163 44 22 34 50 13
81 82 23 10 12 29 7
. 21 12 22 21 6 .
157 2 2 41 22 31 50
13 0 0 0 2 0 0
0 1 0 1 0 0 0
77 2 1 80 0 1 21
10 10 29 7 0 0 0
2 0 0 0 1 0 0
0 0 0 20 12 21 21
6 0 0 0 0 0 0
0 0 0 1 0 0 0
66365 20849 9038 11565 19144 5769 33942
32423 10572 4673 5930 9829 2938 0
10277 4365 5635 9315 2831 0 59724
736 5898 17638 8397 10642 17640 5407
0 349 48 133 148 58 0
2860 593 787 1355 303 0 30491
410 3037 29233 326 2861 8921 4348
5452 9034 2736 0 194 28 77
79 32 0 1456 297 400 715
169 0 8717 4049 5190 8606 2671
0 155 20 56 69 26 0
1404 296 387 640 134 0 .3353783
.3106061 .3295454 .3431373 .3616667 .3076923 .3374486 .3333333
.307971 .3 .3333333 .3965517 .25 . .3134921
.3541667 .3484848 .3134921 .375 . .3354565 .125
.5833333 .300813 .3295454 .3548387 .3616667 .3076923 0
0 0 .125 0 0 0 .75
0 .4166667 0 0 0 .3354978 .125
.75 .3354167 0 .4166667 .2777778 .3 .375
.3965517 .25 0 0 0 .125 0
0 0 .75 0 0 0 0
0 .325 .3541667 .3452381 .3134921 .375 0
0 0 0 0 0 0 0
0 .4166667 0 0 0
1 80 17 14 13 26 10
37 43 6 8 6 12 5
. 11 6 7 14 5 .
75 1 4 14 14 13 24
10 0 0 0 0 1 0
0 3 0 0 1 0 0
35 0 2 40 1 2 5
8 6 11 5 0 0 0
0 0 0 0 1 0 0
1 0 0 9 6 7 13
5 0 0 0 0 1 0
0 2 0 0 0 0 0
66606 20559 9234 11423 19416 5974 34244
32362 10562 4812 5819 9923 3128 0
9997 4422 5604 9493 2846 0 60291
658 5657 17427 8619 10571 18055 5619
0 330 35 115 125 53 0
2802 580 737 1236 302 0 31052
339 2853 29239 319 2804 8989 4480
5374 9264 2945 0 169 20 57
65 28 0 1404 312 388 594
155 0 8438 4139 5197 8791 2674
0 161 15 58 60 25 0
1398 268 349 642 147 0 .4958333
.5392157 .547619 .4935897 .4807692 .3916667 .463964 .5232558
.5 .46875 .4166667 .4722222 .45 . .5606061
.6527778 .5595238 .4880953 .3333333 . .4888889 .8333333
.5416667 .5178571 .547619 .4935897 .4756944 .3916667 0
0 0 0 .8333333 0 0 .6388889
0 0 .25 0 0 .4642857 0
.4583333 .5104167 .8333333 .625 .4666667 .46875 .4166667
.4924242 .45 0 0 0 0 0
0 0 .6666667 0 0 .25 0
0 .5462963 .6527778 .5595238 .4615385 .3333333 0
0 0 0 .8333333 0 0 .625
0 0 0 0 0
2 78 35 13 16 11 3
36 42 15 5 9 6 1
. 20 8 7 5 2 .
67 1 10 29 12 15 9
2 0 1 0 0 0 0
0 5 1 1 2 1 0
31 1 4 36 0 6 12
5 9 4 1 0 1 0
0 0 0 0 2 0 0
2 0 0 17 7 6 5
1 0 0 0 0 0 0
0 3 1 1 0 1 0
68158 20369 9597 12273 19828 6091 34978
33180 10420 4982 6217 10245 3114 0
9949 4615 6056 9583 2977 0 61635
687 5836 17232 8943 11313 18367 5780
0 314 56 142 131 44 0
2823 598 818 1330 267 0 31687
354 2937 29948 333 2899 8833 4646
5752 9491 2965 0 159 26 76
72 21 0 1428 310 389 682
128 0 8399 4297 5561 8876 2815
0 155 30 66 59 23 0
1395 288 429 648 139 0 .4358974
.4214286 .4166667 .53125 .4015152 .3055556 .4976852 .3829365
.5222222 .4 .5740741 .4027778 .5 . .3458333
.4270833 .4761905 .4 .2083333 . .449005 .5833333
.3333333 .4166667 .4027778 .5666667 .4537037 .2916667 0
.5833333 0 0 0 0 0 .4166667
.5833333 0 .1666667 .3333333 0 .5107527 .5833333
.375 .3958333 0 .3055556 .5069444 .4 .5740741
.5208333 .5 0 .5833333 0 0 0
0 0 .5833334 0 0 .1666667 0
0 .3529412 .4047619 .5555555 .4 .0833333 0
0 0 0 0 0 0 .3055556
.5833333 0 0 .3333333 0
3 87 24 19 12 30 2
45 42 11 11 4 17 2
. 13 8 8 13 . .
75 0 12 19 17 11 26
2 0 0 0 0 0 0
0 5 2 1 4 0 0
41 0 4 34 0 8 9
10 4 16 2 0 0 0
0 0 0 0 2 1 0
1 0 0 10 7 7 10
0 0 0 0 0 0 0
0 3 1 1 3 0 0
68448 20206 9916 11956 20108 6262 35165
33283 10368 5072 6167 10347 3211 0
9838 4844 5789 9761 3051 0 62216
660 5572 17166 9292 11101 18693 5964
0 334 51 126 117 32 0
2706 573 729 1298 266 0 32024
334 2807 30192 326 2765 8797 4786
5732 9643 3066 0 181 20 58
56 19 0 1390 266 377 648
126 0 8369 4506 5369 9050 2898
0 153 31 68 61 13 0
1316 307 352 650 140 0 .4588123
.3923611 .5877193 .4375 .4333333 .5416666 .4314815 .4880952
.3181818 .5530303 .4375 .4117647 .5416666 . .4551282
.6354167 .4375 .4615385 . . .4622222 0
.4375 .4166667 .5735294 .4090909 .4391026 .5416666 0
0 0 0 0 0 0 .3
.7083334 .75 .3958333 0 0 .4451219 0
.2916667 .4828431 0 .5104167 .3796296 .5583333 .4375
.4010417 .5416666 0 0 0 0 0
0 0 .0416667 .5 0 .5833333 0
0 .45 .5952381 .3928571 .5 0 0
0 0 0 0 0 0 .4722222
.9166667 .75 .3333333 0 0
4 95 22 13 24 26 10
51 44 9 4 17 14 7
. 13 9 7 12 3 .
87 0 8 16 13 22 26
10 0 0 0 0 0 0
0 6 0 2 0 0 0
47 0 4 40 0 4 6
4 16 14 7 0 0 0
0 0 0 0 3 0 1
0 0 0 10 9 6 12
3 0 0 0 0 0 0
0 3 0 1 0 0 0
71083 20690 10497 12793 20679 6424 36529
34554 10581 5426 6650 10565 3307 0
10109 5071 6143 10114 3117 0 64899
653 5531 17675 9841 11920 19335 6128
0 279 55 139 133 47 0
2736 601 734 1211 249 0 33345
345 2839 31554 308 2692 9013 5084
6211 9878 3159 0 150 28 78
67 22 0 1418 314 361 620
126 0 8662 4757 5709 9457 2969
0 129 27 61 66 25 0
1318 287 373 591 123 0 .4824561
.5265151 .5192308 .4583333 .4519231 .475 .4803922 .4848485
.5925926 .6041667 .3921569 .4821429 .4761905 . .4807692
.4814815 .6190476 .4166667 .4722222 . .4808429 0
.5 .5260417 .5192308 .4621212 .4519231 .475 0
0 0 0 0 0 0 .5277778
0 .4166667 0 0 0 .4734043 0
.5625 .4895833 0 .4375 .5972222 .6041667 .3854167
.4821429 .4761905 0 0 0 0 0
0 0 .5833334 0 .5 0 0
0 .4833333 .4814815 .6666666 .4166667 .4722222 0
0 0 0 0 0 0 .4722222
0 .3333333 0 0 0
5 92 29 15 18 25 5
57 35 17 11 8 18 3
. 12 4 10 7 2 .
85 0 7 27 13 17 24
4 0 0 0 0 0 0
0 2 2 1 1 1 0
53 0 4 32 0 3 17
9 8 17 2 0 0 0
0 0 0 0 0 2 0
1 1 0 10 4 9 7
2 0 0 0 0 0 0
0 2 0 1 0 0 0
71257 20394 10700 12988 20614 6561 36432
34825 10491 5359 6595 10569 3418 0
9903 5341 6393 10045 3143 0 65209
712 5336 17499 10027 12150 19291 6242
0 315 78 138 117 64 0
2580 595 700 1206 255 0 33352
358 2722 31857 354 2614 8975 5013
6183 9920 3261 0 160 39 67
60 32 0 1356 307 345 589
125 0 8524 5014 5967 9371 2981
0 155 39 71 57 32 0
1224 288 355 617 130 0 .4764493
.4798851 .3888889 .5277778 .48 .5166667 .4663743 .4928572
.4313726 .4318182 .5104167 .4953704 .5 . .5486111
.2708333 .5416667 .4404762 .5416667 . .4852941 0
.3690476 .462963 .4358974 .5343137 .4930556 .5416667 0
0 0 0 0 0 0 .7083334
.0833333 .4166667 .1666667 .4166667 0 .4874214 0
.1875 .4817708 0 .6111111 .4313726 .5092593 .5104167
.5147059 .5416667 0 0 0 0 0
0 0 0 .0833333 0 .1666667 .4166667
0 .5166667 .2708333 .5555556 .4404762 .5416667 0
0 0 0 0 0 0 .7083334
0 .4166667 0 0 0
6 110 33 19 26 24 8
57 53 20 8 14 11 4
. 13 11 12 13 4 .
101 1 8 29 17 23 24
8 0 0 0 1 0 0
0 4 2 2 0 0 0
53 1 3 48 0 5 19
7 12 11 4 0 0 0
1 0 0 0 1 1 1
0 0 0 10 10 11 13
4 0 0 0 0 0 0
0 3 1 1 0 0 0
68906 19392 10273 12652 20076 6513 35313
33593 9861 5247 6536 10247 3422 0
9531 5026 6116 9829 3091 0 63005
661 5239 16555 9600 11847 18773 6230
0 271 63 143 137 47 0
2566 609 662 1166 236 0 32343
333 2636 30662 328 2603 8442 4906
6130 9600 3265 0 137 35 71
66 24 0 1282 305 335 581
133 0 8113 4694 5717 9173 2965
0 134 28 72 71 23 0
1284 304 327 585 103 0 .4530303
.4924242 .4561403 .4358974 .4201389 .4375 .4342105 .4732704
.5208333 .3541667 .4166667 .3560606 .4375 . .448718
.5303031 .4583333 .474359 .4375 . .4513201 .5833333
.4583333 .4683908 .5049019 .4275362 .4201389 .4375 0
0 0 .5833333 0 0 0 .6666667
.0416667 .4583333 0 0 0 .4371069 .5833333
.3333333 .4670139 0 .5333334 .508772 .4047619 .4166667
.3560606 .4375 0 0 0 .5833333 0
0 0 .75 0 .25 0 0
0 .3916667 .575 .4393939 .474359 .4375 0
0 0 0 0 0 0 .6388889
.0833333 .6666667 0 0 0
7 107 31 14 30 24 8
67 40 17 10 22 16 2
. 14 4 8 8 6 .
96 3 8 26 13 26 23
8 0 0 0 2 1 0
0 5 1 2 0 0 0
58 3 6 38 0 2 14
9 18 15 2 0 0 0
2 1 0 0 3 1 2
0 0 0 12 4 8 8
6 0 0 0 0 0 0
0 2 0 0 0 0 0
69488 19090 10426 12985 20404 6583 35727
33761 9853 5363 6667 10508 3336 0
9237 5063 6318 9896 3247 0 63589
706 5193 16179 9792 12170 19157 6291
0 300 62 134 155 55 0
2611 572 681 1092 237 0 32646
363 2718 30943 343 2475 8348 5016
6237 9866 3179 0 149 37 65
81 31 0 1356 310 365 561
126 0 7831 4776 5933 9291 3112
0 151 25 69 74 24 0
1255 262 316 531 111 0 .4439252
.483871 .4047619 .3888889 .4791667 .4583333 .4390547 .4520833
.5098039 .375 .3825758 .4583333 .625 . .452381
.4791667 .40625 .5208333 .4027778 . .4296875 .5277778
.5833333 .4711539 .3910256 .3685898 .4637681 .4583333 0
0 0 .375 .8333333 0 0 .55
.5833333 .6666667 0 0 0 .4238506 .5277778
.5416667 .4385965 0 .7083334 .5238095 .3518519 .3518519
.4333333 .625 0 0 0 .375 .8333333
0 0 .4444444 .5833333 .6666667 0 0
0 .4097222 .4791667 .40625 .5208333 .4027778 0
0 0 0 0 0 0 .7083334
0 0 0 0 0
8 131 47 17 26 33 8
87 44 30 7 18 27 5
. 17 10 8 6 3 .
120 2 9 41 16 25 32
6 0 1 1 0 0 0
0 5 0 1 1 2 0
78 1 8 42 1 1 26
6 17 26 3 0 0 1
0 0 0 0 4 0 1
1 2 0 15 10 8 6
3 0 1 0 0 0 0
0 1 0 0 0 0 0
66357 18284 9900 12343 19561 6269 34025
32332 9445 5068 6262 10104 3146 0
8839 4832 6081 9457 3123 0 60686
702 4969 15648 9249 11517 18261 6011
0 276 66 153 155 52 0
2360 585 673 1145 206 0 31073
370 2582 29613 332 2387 8057 4743
5825 9446 3002 0 147 31 92
73 27 0 1241 294 345 585
117 0 7591 4506 5692 8815 3009
0 129 35 61 82 25 0
1119 291 328 560 89 0 .442112
.4468085 .3333333 .4166667 .5 .4895833 .4386973 .4488636
.4472222 .4047619 .3842593 .462963 .5 . .4460784
.2833333 .4895833 .6666667 .4722222 . .4347222 .5833334
.5092593 .4471545 .3229167 .4133333 .4869792 .4583333 0
.6666667 .5 0 0 0 0 .4
0 .5 .9166667 .5833334 0 .426282 .5
.5520833 .4503968 .6666667 .1666667 .4455128 .3888889 .377451
.4455128 .4444444 0 0 .5 0 0
0 0 .4583333 0 .5 .9166667 .5833334
0 .45 .2833333 .4895833 .6666667 .4722222 0
.6666667 0 0 0 0 0 .1666667
0 0 0 0 0
9 135 41 20 22 37 15
84 51 27 13 14 23 7
. 14 7 8 14 8 .
120 1 14 34 19 19 33
15 0 1 0 0 0 0
0 6 1 3 4 0 0
75 1 8 45 0 6 22
12 13 21 7 0 1 0
0 0 0 0 4 1 1
2 0 0 12 7 6 12
8 0 0 0 0 0 0
0 2 0 2 2 0 0
65785 17762 9893 12559 19261 6310 33768
32017 9142 5050 6419 9955 3202 0
8620 4843 6140 9306 3108 0 60378
683 4724 15271 9225 11787 18049 6046
0 273 74 141 152 43 0
2218 594 631 1060 221 0 31009
343 2416 29369 340 2308 7878 4719
6029 9313 3070 0 135 36 77
77 18 0 1129 295 313 565
114 0 7393 4506 5758 8736 2976
0 138 38 64 75 25 0
1089 299 318 495 107 0 .4598765
.4512195 .4833333 .4507576 .4752252 .4277778 .4920635 .4068627
.4814815 .5448718 .5 .4673913 .5 . .3928571
.3690476 .3645833 .4880952 .3645833 . .4506944 .4166667
.5416667 .4264706 .4824561 .4605263 .4621212 .4277778 0
.4166667 0 0 0 0 0 .5972222
.5 .3888889 .5833333 0 0 .4833333 .4166667
.5833333 .3962963 0 .4861111 .4545455 .5486111 .5
.4603175 .5 0 .4166667 0 0 0
0 0 .6458333 .5 .5 .5416667 0
0 .375 .3690476 .375 .4652778 .3645833 0
0 0 0 0 0 0 .5
0 .3333333 .625 0 0
10 146 40 23 27 47 9
96 50 26 16 15 35 4
. 14 7 12 12 5 .
132 2 12 36 21 25 43
7 0 0 1 0 1 0
0 4 1 2 3 2 0
86 2 8 46 0 4 23
14 14 32 3 0 0 1
0 1 0 0 3 1 1
2 1 0 13 7 11 11
4 0 0 0 0 0 0
0 1 0 1 1 1 0
63739 17213 9642 11956 18717 6211 32641
31098 8839 4878 6071 9709 3144 0
8374 4764 5885 9008 3067 0 58428
670 4641 14773 9011 11198 17509 5937
0 252 61 151 154 52 0
2188 570 607 1054 222 0 29899
358 2384 28529 312 2257 7589 4550
5692 9066 3002 0 133 33 87
74 31 0 1117 295 292 569
111 0 7184 4461 5506 8443 2935
0 119 28 64 80 21 0
1071 275 315 485 111 0 .5468037
.5458333 .5615942 .4259259 .5815603 .6944444 .5564236 .5283333
.5641025 .5260417 .4444444 .5857143 .7916666 . .5119048
.6428571 .4027778 .5694444 .6166667 . .540404 .7083334
.5902778 .5416667 .5555555 .4366667 .5736434 .6547619 0
0 .9166667 0 .5 0 0 .5833333
.3333333 .2916667 .7222222 .8333334 0 .5426357 .7083334
.6666666 .5362319 0 .4375 .5471014 .5119048 .4345238
.5807292 .75 0 0 .9166667 0 .5
0 0 .6944444 .3333333 .5833333 .7083333 .9166667
0 .5320513 .6428571 .4393939 .5530303 .5833333 0
0 0 0 0 0 0 .25
0 0 .75 .75 0
11 172 49 30 33 44 16
113 59 34 22 21 28 8
. 15 8 12 16 8 .
144 2 26 40 27 26 38
13 0 0 0 1 0 1
0 9 3 6 6 2 0
93 2 18 51 0 8 28
19 17 23 6 0 0 0
1 0 1 0 6 3 3
5 1 0 12 8 9 15
7 0 0 0 0 0 0
0 3 0 3 1 1 0
61392 16615 9442 11482 18028 5825 31575
29817 8595 4821 5913 9275 2971 0
8020 4621 5569 8753 2854 0 56233
646 4513 14202 8829 10724 16885 5593
0 266 78 121 135 46 0
2147 535 637 1008 186 0 28929
321 2325 27304 325 2188 7357 4515
5523 8679 2855 0 138 32 61
63 27 0 1100 274 329 533
89 0 6845 4314 5201 8206 2738
0 128 46 60 72 19 0
1047 261 308 475 97 0 .500969
.5 .5194445 .4974748 .5265151 .40625 .5014749 .5
.5122549 .5265151 .5873016 .4642857 .2916667 . .4722222
.5 .3402778 .6354167 .5208333 . .4930556 .8333334
.5192308 .5208333 .4938272 .4903846 .495614 .4038461 0
0 0 .9166667 0 .75 0 .4074074
.75 .4583333 .7222222 .25 0 .4784946 .8333334
.5833333 .5196078 0 .375 .5178571 .4912281 .5735294
.4094203 .25 0 0 0 .9166667 0
.75 0 .4861111 .75 .5555556 .7166667 .0833333
0 .5277778 .5 .3333333 .6277778 .5357143 0
0 0 0 0 0 0 .25
0 .3611111 .75 .4166667 0
12 217 56 36 45 57 23
134 83 34 24 31 32 13
. 22 12 14 25 10 .
187 4 26 46 33 35 51
22 0 1 0 2 1 0
0 9 3 8 5 1 0
114 1 19 73 3 7 27
23 23 28 13 0 0 0
1 0 0 0 7 1 7
4 0 0 19 10 12 23
9 0 1 0 1 1 0
0 2 2 1 1 1 0
58649 15398 8890 11247 17359 5755 30233
28416 7958 4604 5705 8947 3019 0
7440 4286 5542 8412 2736 0 53676
612 4361 13036 8313 10515 16280 5532
0 251 73 130 123 35 0
2111 504 602 956 188 0 27646
322 2265 26030 290 2096 6718 4315
5332 8367 2914 0 133 34 70
69 16 0 1107 255 303 511
89 0 6318 3998 5183 7913 2618
0 118 39 60 54 19 0
1004 249 299 445 99 0 .4861751
.4910714 .5 .4148148 .5160819 .5181159 .4608209 .5271084
.4877451 .4895833 .4274194 .4791667 .3717949 . .4962121
.5208333 .3869048 .5633333 .7083333 . .4799465 .5625
.5192308 .4800725 .4949495 .4047619 .5130719 .5 0
.8333333 0 .4583333 .5 0 0 .5092593
.5555556 .4479167 .55 .9166667 0 .4605263 .6666667
.4517544 .510274 .5277778 .702381 .5030864 .5 .423913
.4583333 .3717949 0 0 0 .6666667 0
0 0 .4285714 .25 .4047619 .625 0
0 .4473684 .4833333 .3680556 .5797101 .6851852 0
.8333333 0 .25 .5 0 0 .7916666
.7083334 .75 .25 .9166667 0
13 317 97 48 63 78 31
190 126 53 29 41 48 19
. 44 18 22 30 12 .
284 1 31 82 46 58 71
27 0 1 0 0 0 0
0 14 1 5 7 4 0
171 0 19 113 1 12 48
28 37 43 15 0 0 0
0 0 0 0 5 1 4
5 4 0 34 18 21 28
12 0 1 0 0 0 0
0 9 0 1 2 0 0
58066 14948 9163 11052 17176 5727 29774
28291 7582 4668 5728 8833 2963 0
7366 4494 5324 8343 2764 0 53274
639 4152 12723 8563 10388 16108 5492
0 253 67 140 137 42 0
1972 532 524 931 193 0 27344
338 2092 25930 301 2060 6461 4364
5401 8274 2844 0 133 32 79
74 20 0 988 272 248 485
99 0 6262 4199 4987 7834 2648
0 120 35 61 63 22 0
984 260 276 446 94 0 .5073839
.5111684 .5141844 .510582 .5053419 .483871 .4846491 .5416667
.4701258 .4798851 .5243902 .5052083 .3947369 . .5606061
.5694444 .4848485 .5055556 .625 . .5085094 .0833333
.5107527 .5020325 .5072464 .5172414 .5011737 .5308642 0
.0833333 0 0 0 0 0 .5952381
.8333333 .4333333 .547619 .1666667 0 .4922027 0
.4166667 .5331858 .0833333 .6597222 .4635417 .4672619 .545045
.5077519 .4555556 0 0 0 0 0
0 0 .5333333 .8333333 .3333333 .4833333 .1666667
0 .5563725 .5694444 .468254 .4910714 .625 0
.0833333 0 0 0 0 0 .6296296
0 .8333333 .7083334 0 0
14 426 102 67 88 138 31
227 199 61 31 48 73 14
. 41 36 40 65 17 .
387 3 36 86 65 80 126
30 0 0 0 0 2 1
0 16 2 8 10 0 0
198 3 26 189 0 10 52
29 42 62 13 0 0 0
0 2 1 0 9 2 6
9 0 0 34 36 38 64
17 0 0 0 0 0 0
0 7 0 2 1 0 0
56735 14471 8814 10940 16833 5677 28965
27770 7375 4496 5504 8683 2907 0
7096 4318 5436 8150 2770 0 52148
546 4041 12326 8288 10291 15802 5441
0 214 50 114 134 34 0
1931 476 535 897 202 0 26581
276 2108 25567 270 1933 6258 4238
5164 8137 2784 0 109 23 57
71 16 0 1008 235 283 475
107 0 6068 4050 5127 7665 2657
0 105 27 57 63 18 0
923 241 252 422 95 0 .4806338
.4714052 .5422885 .4375 .4963768 .4301075 .4405286 .5263819
.4084699 .5510753 .3732639 .4691781 .4166667 . .5650406
.5347222 .5145833 .5269231 .4411765 . .4823428 .1944444
.4861111 .4534884 .5448718 .434375 .5119048 .4333333 0
0 0 0 .125 .3333333 0 .5677083
.4583333 .46875 .375 0 0 .4486532 .1944444
.4070513 .5176367 0 .6916667 .400641 .5574713 .3690476
.4973118 .4230769 0 0 0 0 .125
.3333333 0 .4537037 .4583333 .4027778 .3518519 0
0 .5343137 .5347222 .5065789 .5260417 .4411765 0
0 0 0 0 0 0 .7142857
0 .6666666 .5833333 0 0
15 483 135 84 84 134 46
240 242 62 41 44 69 24
. 73 42 40 65 22 .
423 6 53 109 77 79 114
44 0 3 1 1 1 0
0 23 5 4 19 2 0
203 2 35 220 4 18 44
37 40 58 24 0 1 0
0 1 0 0 17 4 4
10 0 0 65 40 39 56
20 0 2 1 1 0 0
0 6 1 0 9 2 0
54900 13684 8516 10832 16430 5438 28054
26845 7002 4391 5515 8392 2754 0
6682 4124 5317 8038 2684 0 50359
611 3929 11628 7959 10164 15365 5243
0 237 73 132 139 30 0
1819 483 536 926 165 0 25725
304 2025 24634 307 1904 5945 4111
5174 7846 2649 0 114 34 66
74 16 0 943 246 275 472
89 0 5683 3848 4990 7519 2594
0 123 39 66 65 14 0
876 237 261 454 76 0 .4500346
.4703704 .4919679 .4097222 .4266169 .4565217 .4267361 .4731405
.4623656 .4979675 .4034091 .3743961 .40625 . .4771689
.4861111 .4166667 .4820513 .5113636 . .4483846 .5
.4575472 .4778287 .4794372 .4008439 .4320175 .4488636 0
.2777778 .8333333 .8333333 .5 0 0 .4601449
.6166667 .4791667 .3903509 .625 0 .4220033 .4166667
.4547619 .4727273 .5416667 .462963 .4583333 .4932432 .3958333
.3735632 .40625 0 .3333333 0 0 .5
0 0 .4803922 .5416667 .4791667 .3666667 0
0 .4910257 .4666667 .4059829 .4925595 .5 0
.25 .8333333 .8333333 0 0 0 .4027778
.9166667 0 .4166667 .625 0
16 430 131 69 72 123 35
218 211 76 36 29 57 20
. 55 33 43 65 15 .
352 9 68 95 63 61 101
32 0 5 1 2 0 1
0 31 5 9 21 2 0
169 3 46 183 6 22 53
32 20 46 18 0 1 1
0 0 1 0 22 3 9
11 1 0 42 31 41 55
14 0 4 0 2 0 0
0 9 2 0 10 1 0
53917 13778 8278 10305 16219 5337 27477
26439 7078 4127 5293 8206 2773 0
6700 4151 5012 8012 2564 0 49499
669 3748 11782 7736 9652 15209 5120
0 229 70 159 170 41 0
1767 472 494 839 176 0 25243
323 1911 24256 346 1837 6066 3855
4947 7710 2665 0 104 33 79
83 24 0 908 239 267 413
84 0 5716 3881 4705 7499 2455
0 125 37 80 87 17 0
859 233 227 426 92 0 .4675602
.4573791 .4637681 .4699074 .4822404 .4571429 .4724771 .4624802
.4528509 .5046296 .4195402 .502924 .4791667 . .4636364
.4191919 .503876 .4641026 .4277778 . .4789299 .5740741
.3946078 .4631579 .4669312 .4836065 .5008251 .4713542 0
.6833333 .9166667 .375 0 .0833333 0 .4032258
.3333333 .3981481 .3928571 .4166667 0 .4911243 .6388889
.3931159 .4676685 .5416667 .3977273 .4701258 .5052083 .4291667
.5289855 .5 0 .9166667 .9166667 0 0
.0833333 0 .3901515 .3611111 .3981481 .3939394 .5
0 .4543651 .4274194 .5101626 .4772727 .4345238 0
.625 0 .375 0 0 0 .4351852
.2916667 0 .3916667 .3333333 0
17 402 113 57 73 124 35
196 206 53 28 39 55 21
. 60 29 34 69 14 .
328 9 65 85 51 63 99
30 0 3 2 1 2 1
0 25 4 9 23 4 0
145 5 46 183 4 19 34
23 32 37 19 0 2 2
0 1 0 0 17 3 7
17 2 0 51 28 31 62
11 0 1 0 1 1 1
0 8 1 2 6 2 0
56182 14117 8640 10800 16918 5707 28800
27382 7165 4381 5624 8686 2944 0
6952 4259 5176 8232 2763 0 51601
713 3868 12069 8067 10111 15869 5485
0 259 72 180 157 45 0
1789 501 509 892 177 0 26416
357 2027 25185 356 1841 6108 4079
5262 8129 2838 0 123 47 86
81 20 0 934 255 276 476
86 0 5961 3988 4849 7740 2647
0 136 25 94 76 25 0
855 246 233 416 91 0 .4145937
.4284661 .371345 .446347 .4032258 .4142857 .4094388 .4194984
.4213836 .4255952 .4252137 .3893939 .3809524 . .4347222
.3189655 .4705882 .4142512 .4642857 . .4059959 .5185185
.4435897 .4176471 .3643791 .4351852 .3939394 .4222222 0
.5 .4166667 .5 .75 .3333333 0 .4566667
.4375 .5185185 .4130435 .375 0 .3954023 .5333334
.4402174 .4143898 .5 .4517544 .4019608 .4275362 .3984375
.3716216 .3859649 0 .5833333 .4166667 0 .6666667
0 0 .4411765 .4166667 .547619 .4117647 .3333333
0 .4281046 .3125 .4731183 .4072581 .4848485 0
.3333333 0 .5 .8333333 .3333333 0 .4895833
.5 .4166667 .4166667 .4166667 0
18 21 4 4 7 6 .
9 12 2 1 3 3 .
. 2 3 4 3 . .
14 0 7 2 3 6 3
0 0 0 0 0 0 0
0 2 1 1 3 0 0
5 0 4 9 0 3 1
1 2 1 0 0 0 0
0 0 0 0 1 0 1
2 0 0 1 2 4 2
0 0 0 0 0 0 0
0 1 1 0 1 0 0
56259 14338 8380 10853 17112 5576 28502
27757 7259 4214 5494 8691 2844 0
7079 4166 5359 8421 2732 0 51411
841 4007 11984 7808 10173 16097 5349
0 324 95 180 183 59 0
2030 477 500 832 168 0 26102
390 2010 25309 451 1997 6098 3954
5154 8174 2722 0 146 43 81
88 32 0 1015 217 259 429
90 0 5886 3854 5019 7923 2627
0 178 52 99 95 27 0
1015 260 241 403 78 0 0
0 0 0 0 . 0 0
0 0 0 0 . . 0
0 0 0 . . 0 0
0 0 0 0 0 0 0
0 0 0 0 0 0 0
0 0 0 0 0 0 0
0 0 0 0 0 0 0
0 0 0 0 0 0 0
0 0 0 0 0 0 0
0 0 0 0 0 0 0
0 0 0 0 0 0 0
0 0 0 0 0
19 1 1 . . . .
. 1 . . . . .
. 1 . . . . .
1 0 0 1 0 0 0
0 0 0 0 0 0 0
0 0 0 0 0 0 0
0 0 0 1 0 0 0
0 0 0 0 0 0 0
0 0 0 0 0 0 0
0 0 0 1 0 0 0
0 0 0 0 0 0 0
0 0 0 0 0 0 0
1 1 0 0 0 0 0
1 0 0 0 0 0 0
1 0 0 0 0 0 1
0 0 1 0 0 0 0
0 0 0 0 0 0 0
0 0 0 0 0 0 0
0 0 1 0 0 0 0
0 0 0 0 0 0 0
0 0 0 0 0 0 0
0 0 1 0 0 0 0
0 0 0 0 0 0 0
0 0 0 0 0 0 0
0 . . . . . 0
. . . . . . 0
. . . . . 0 0
0 0 0 0 0 0 0
0 0 0 0 0 0 0
0 0 0 0 0 0 0
0 0 0 0 0 0 0
0 0 0 0 0 0 0
0 0 0 0 0 0 0
0 0 0 0 0 0 0
0 0 0 0 0 0 0
0 0 0 0 0
