# Supplementary material for: Cumulative Risks of Foster Care Placement for Danish Children
Source: PLoS One. 2014 Oct 9;9(10):e109207. doi: 10.1371/journal.pone.0109207 (PMC4192300; doi:10.1371/journal.pone.0109207)
Supplement: File S1 — Data Used to Construct Life Tables. (ZIP) [file pone.0109207.s001.zip › lifetable_region2001 (2).csv]

dictionary {
float age
int cnt
int cnt_1
byte cnt_2
byte cnt_3
int cnt_4
byte cnt_5
_newline
int cntM
int cntF
byte cntM_1
byte cntM_2
byte cntM_3
byte cntM_4
byte cntM_5
_newline
byte cntM_6
byte cntF_1
byte cntF_2
byte cntF_3
byte cntF_4
byte cntF_5
byte cntF_6
_newline
int cnt1
byte cnt2
byte cnt3
int cnt1_1
byte cnt1_2
byte cnt1_3
int cnt1_4
_newline
byte cnt1_5
byte cnt1_6
byte cnt2_1
byte cnt2_2
byte cnt2_3
byte cnt2_4
byte cnt2_5
_newline
byte cnt2_6
byte cnt3_1
byte cnt3_2
byte cnt3_3
byte cnt3_4
byte cnt3_5
byte cnt3_6
_newline
int cnt1M
byte cnt2M
byte cnt3M
int cnt1F
byte cnt2F
byte cnt3F
byte cnt1M_1
_newline
byte cnt1M_2
byte cnt1M_3
byte cnt1M_4
byte cnt1M_5
byte cnt1M_6
byte cnt2M_1
byte cnt2M_2
_newline
byte cnt2M_3
byte cnt2M_4
byte cnt2M_5
byte cnt2M_6
byte cnt3M_1
byte cnt3M_2
byte cnt3M_3
_newline
byte cnt3M_4
byte cnt3M_5
byte cnt3M_6
byte cnt1F_1
byte cnt1F_2
byte cnt1F_3
byte cnt1F_4
_newline
byte cnt1F_5
byte cnt1F_6
byte cnt2F_1
byte cnt2F_2
byte cnt2F_3
byte cnt2F_4
byte cnt2F_5
_newline
byte cnt2F_6
byte cnt3F_1
byte cnt3F_2
byte cnt3F_3
byte cnt3F_4
byte cnt3F_5
byte cnt3F_6
_newline
float pop
int pop_1
int pop_2
int pop_3
int pop_4
int pop_5
float popM
_newline
float popF
int popM_1
int popM_2
int popM_3
int popM_4
int popM_5
byte popM_6
_newline
int popF_1
int popF_2
int popF_3
int popF_4
int popF_5
byte popF_6
float pop1
_newline
int pop2
int pop3
int pop1_1
int pop1_2
int pop1_3
int pop1_4
int pop1_5
_newline
byte pop1_6
int pop2_1
byte pop2_2
int pop2_3
int pop2_4
byte pop2_5
byte pop2_6
_newline
int pop3_1
int pop3_2
int pop3_3
int pop3_4
int pop3_5
byte pop3_6
float pop1M
_newline
int pop2M
int pop3M
int pop1F
int pop2F
int pop3F
int pop1M_1
int pop1M_2
_newline
int pop1M_3
int pop1M_4
int pop1M_5
byte pop1M_6
int pop2M_1
byte pop2M_2
byte pop2M_3
_newline
byte pop2M_4
byte pop2M_5
byte pop2M_6
int pop3M_1
int pop3M_2
int pop3M_3
int pop3M_4
_newline
int pop3M_5
byte pop3M_6
int pop1F_1
int pop1F_2
int pop1F_3
int pop1F_4
int pop1F_5
_newline
byte pop1F_6
int pop2F_1
byte pop2F_2
int pop2F_3
byte pop2F_4
byte pop2F_5
byte pop2F_6
_newline
int pop3F_1
int pop3F_2
int pop3F_3
int pop3F_4
int pop3F_5
byte pop3F_6
float nax
_newline
float nax_1
float nax_2
float nax_3
float nax_4
float nax_5
float naxM
float naxF
_newline
float naxM_1
float naxM_2
float naxM_3
float naxM_4
float naxM_5
byte naxM_6
float naxF_1
_newline
float naxF_2
float naxF_3
float naxF_4
float naxF_5
byte naxF_6
float nax1
float nax2
_newline
float nax3
float nax1_1
float nax1_2
float nax1_3
float nax1_4
float nax1_5
byte nax1_6
_newline
float nax2_1
float nax2_2
float nax2_3
float nax2_4
float nax2_5
byte nax2_6
float nax3_1
_newline
float nax3_2
float nax3_3
float nax3_4
float nax3_5
byte nax3_6
float nax1M
float nax2M
_newline
float nax3M
float nax1F
float nax2F
float nax3F
float nax1M_1
float nax1M_2
float nax1M_3
_newline
float nax1M_4
float nax1M_5
byte nax1M_6
float nax2M_1
float nax2M_2
float nax2M_3
float nax2M_4
_newline
float nax2M_5
byte nax2M_6
float nax3M_1
float nax3M_2
float nax3M_3
float nax3M_4
float nax3M_5
_newline
byte nax3M_6
float nax1F_1
float nax1F_2
float nax1F_3
float nax1F_4
float nax1F_5
byte nax1F_6
_newline
float nax2F_1
float nax2F_2
float nax2F_3
float nax2F_4
byte nax2F_5
byte nax2F_6
float nax3F_1
_newline
float nax3F_2
float nax3F_3
float nax3F_4
float nax3F_5
byte nax3F_6
}
0 192 54 37 34 50 17
110 82 29 21 14 35 11
. 25 16 20 15 6 .
169 1 11 43 34 29 46
17 0 0 0 1 0 0
0 4 2 3 2 0 0
96 1 7 73 0 4 22
20 11 32 11 0 0 0
1 0 0 0 2 1 2
2 0 0 21 14 18 14
6 0 0 0 0 0 0
0 2 1 1 0 0 0
67177 21371 9022 11580 19361 5843 34459
32718 10980 4608 5861 10008 3002 0
10391 4414 5719 9353 2841 0 60148
724 6294 18065 8335 10581 17706 5461
0 363 53 132 126 50 0
2936 633 866 1527 332 0 30854
366 3233 29294 358 3061 9300 4254
5353 9139 2808 0 179 27 67
67 26 0 1496 327 441 801
168 0 8765 4081 5228 8567 2653
0 184 26 65 59 24 0
1440 306 425 726 164 0 .3454861
.2716049 .4076577 .2892157 .37 .4852941 .3636364 .3211382
.1982759 .4642857 .2797619 .4047619 .5833333 . .3566667
.3333333 .2958333 .2888889 .3055556 . .3441814 .0833333
.5378788 .246124 .4142157 .2844827 .3695652 .4852941 0
0 0 .0833333 0 0 0 .6666666
.2916667 .4444444 .6666667 0 0 .3654514 .0833333
.5119048 .3162101 0 .5833333 .1628788 .4708333 .2651515
.3984375 .5833333 0 0 0 .0833333 0
0 0 .5 .3333333 .4583333 .6666667 0
0 .3333333 .3333333 .2962963 .3035714 .3055556 0
0 0 0 0 0 0 .8333333
.25 .4166667 0 0 0
1 65 16 14 11 21 3
34 31 11 7 3 13 .
. 5 7 8 8 3 .
56 0 9 11 12 11 19
3 0 0 0 0 0 0
0 5 2 0 2 0 0
30 0 4 26 0 5 9
6 3 12 0 0 0 0
0 0 0 0 2 1 0
1 0 0 2 6 8 7
3 0 0 0 0 0 0
0 3 1 0 1 0 0
66715 20668 9326 11614 19303 5804 34082
32633 10495 4797 5943 9893 2954 0
10173 4529 5671 9410 2850 0 60024
675 6015 17439 8675 10680 17788 5442
0 322 42 127 132 52 0
2907 609 806 1383 310 0 30612
379 3090 29412 296 2925 8833 4470
5457 9096 2756 0 184 22 74
70 29 0 1478 305 411 727
169 0 8606 4205 5223 8692 2686
0 138 20 53 62 23 0
1429 304 395 656 141 0 .4153846
.3489583 .4821429 .5378788 .3531746 .4444444 .370098 .4650538
.3863636 .5 .2777778 .3076923 . . .2666667
.4642857 .6354167 .4270833 .4444444 . .4404762 0
.2592593 .3560606 .5277778 .5378788 .377193 .4444444 0
0 0 0 0 0 0 .3333333
.2083333 0 .125 0 0 .3916667 0
.2083333 .4967949 0 .3 .4259259 .5416667 .2777778
.3194444 0 0 0 0 0 0
0 0 .2083333 .25 0 .1666667 0
0 .0416667 .5138889 .6354167 .4761905 .4444444 0
0 0 0 0 0 0 .4166667
.1666667 0 .0833333 0 0
2 83 17 15 21 20 10
50 33 8 10 14 12 6
. 9 5 7 8 4 .
78 0 5 14 13 21 20
10 0 0 0 0 0 0
0 3 2 0 0 0 0
48 0 2 30 0 3 6
10 14 12 6 0 0 0
0 0 0 0 2 0 0
0 0 0 8 3 7 8
4 0 0 0 0 0 0
0 1 2 0 0 0 0
66815 20328 9461 11517 19520 5989 34338
32477 10431 4927 5852 10010 3118 0
9897 4534 5665 9510 2871 0 60426
664 5725 17190 8827 10639 18140 5630
0 335 43 116 125 45 0
2803 591 762 1255 314 0 31088
338 2912 29338 326 2813 8851 4587
5393 9324 2933 0 164 24 53
72 25 0 1416 316 406 614
160 0 8339 4240 5246 8816 2697
0 171 19 63 53 20 0
1387 275 356 641 154 0 .4748996
.5686275 .4888889 .484127 .4541667 .3166667 .465 .489899
.59375 .3916667 .5 .4513889 .3611111 . .5462963
.6833333 .452381 .4583333 .25 . .4690171 0
.5666667 .5892857 .4551282 .484127 .4541667 .3166667 0
0 0 0 0 0 0 .4722222
.7083333 0 0 0 0 .4670139 0
.4166667 .4722222 0 .6666666 .6527778 .3916667 .5
.4513889 .3611111 0 0 0 0 0
0 0 .4166667 0 0 0 0
0 .5416667 .6666667 .452381 .4583333 .25 0
0 0 0 0 0 0 .5833333
.7083333 0 0 0 0
3 94 19 15 17 29 14
49 45 12 7 8 17 5
. 7 8 9 12 9 .
86 0 8 17 13 16 27
13 0 0 0 0 0 0
0 2 2 1 2 1 0
44 0 5 42 0 3 10
6 7 16 5 0 0 0
0 0 0 0 2 1 1
1 0 0 7 7 9 11
8 0 0 0 0 0 0
0 0 1 0 1 1 0
68314 20122 9810 12317 19961 6104 35050
33264 10296 5091 6225 10308 3130 0
9826 4719 6092 9653 2974 0 61652
686 5976 16949 9143 11318 18473 5769
0 313 56 143 130 44 0
2860 611 856 1358 291 0 31687
352 3011 29965 334 2965 8685 4745
5743 9543 2971 0 157 28 78
67 22 0 1454 318 404 698
137 0 8264 4398 5575 8930 2798
0 156 28 65 63 22 0
1406 293 452 660 154 0 .4485816
.3552632 .3277778 .5 .5143678 .5059524 .4676871 .4277778
.3402778 .3571429 .5416667 .5441176 .55 . .3809524
.3020833 .462963 .4722222 .4814815 . .4457364 0
.4791667 .3333333 .3076923 .5052083 .5277778 .4871795 0
0 0 0 0 0 0 .5416666
.4583333 .4166667 .3333333 .75 0 .4602273 0
.5333333 .4305556 0 .3888889 .3 .2916667 .5595238
.5520833 .55 0 0 0 0 0
0 0 .5416666 .75 .4166667 .4166667 0
0 .3809524 .3214286 .462963 .4924242 .4479167 0
0 0 0 0 0 0 0
.1666667 0 .25 .75 0
4 80 16 15 21 21 7
48 32 10 11 13 11 3
. 6 4 8 10 4 .
73 0 7 15 13 21 19
5 0 0 0 0 0 0
0 1 2 0 2 2 0
44 0 4 29 0 3 9
10 13 10 2 0 0 0
0 0 0 0 1 1 0
1 1 0 6 3 8 9
3 0 0 0 0 0 0
0 0 1 0 1 1 0
68650 20055 10075 12027 20183 6310 35260
33390 10289 5141 6199 10396 3235 0
9766 4934 5828 9787 3075 0 62264
655 5731 16999 9438 11128 18714 5985
0 334 46 121 115 39 0
2722 591 778 1354 286 0 32044
338 2878 30220 317 2853 8700 4855
5748 9661 3080 0 186 17 54
60 21 0 1403 269 397 675
134 0 8299 4583 5380 9053 2905
0 148 29 67 55 18 0
1319 322 381 679 152 0 .4864583
.421875 .4277778 .5793651 .4206349 .6785715 .4861111 .4869792
.475 .4166667 .5769231 .4166667 .6388889 . .3333333
.4583333 .5833333 .425 .7083334 . .4863014 0
.4880953 .4055555 .3910256 .5793651 .4473684 .7333333 0
0 0 0 0 0 0 .6666667
.6666667 0 .1666667 .5416667 0 .4943182 0
.3958333 .4741379 0 .6111111 .4537037 .3916667 .5769231
.45 .875 0 0 0 0 0
0 0 .6666667 .6666667 0 .0833333 .1666667
0 .3333333 .3888889 .5833333 .4444444 .6388889 0
0 0 0 0 0 0 0
.6666667 0 .25 .9166667 0
5 97 20 18 16 33 10
55 42 12 11 9 18 5
. 8 7 7 15 5 .
89 1 7 16 16 15 33
9 0 1 0 0 0 0
0 3 2 1 0 1 0
49 1 5 40 0 2 8
9 9 18 5 0 1 0
0 0 0 0 3 2 0
0 0 0 8 7 6 15
4 0 0 0 0 0 0
0 0 0 1 0 1 0
71201 20469 10640 12861 20798 6433 36585
34616 10467 5493 6695 10619 3311 0
10002 5147 6166 10179 3122 0 64876
632 5693 17439 9966 11934 19415 6122
0 268 51 139 133 41 0
2762 623 788 1250 270 0 33334
336 2915 31542 296 2778 8893 5147
6217 9917 3160 0 146 26 78
70 16 0 1428 320 400 632
135 0 8546 4819 5717 9498 2962
0 122 25 61 63 25 0
1334 303 388 618 135 0 .5146048
.6166667 .5231482 .4895833 .4595959 .5166667 .519697 .5079365
.625 .4621212 .4907407 .4722222 .6166667 . .6041667
.6190476 .4880953 .4444444 .4166667 . .5159176 .5
.5 .6041667 .5260417 .5166667 .4595959 .5462963 0
.5 0 0 0 0 0 .7222222
.5 .0833333 0 .25 0 .5085034 .5
.6333333 .525 0 .1666667 .6041667 .4537037 .4907407
.4722222 .6166667 0 .5 0 0 0
0 0 .7222222 .5 0 0 0
0 .6041667 .6190476 .5555556 .4444444 .4583333 0
0 0 0 0 0 0 0
0 .0833333 0 .25 0
6 100 18 16 28 28 10
71 29 13 11 19 21 7
. 5 5 9 7 3 .
90 0 10 16 13 28 26
7 0 0 0 0 0 0
0 2 3 0 2 3 0
62 0 9 28 0 1 11
9 19 19 4 0 0 0
0 0 0 0 2 2 0
2 3 0 5 4 9 7
3 0 0 0 0 0 0
0 0 1 0 0 0 0
71455 20208 10869 13037 20732 6609 36575
34880 10435 5436 6631 10614 3459 0
9773 5433 6406 10118 3150 0 65220
704 5531 17283 10164 12160 19348 6265
0 299 85 143 121 56 0
2626 620 734 1263 288 0 33379
366 2830 31841 338 2701 8890 5077
6199 9931 3282 0 158 41 75
62 30 0 1387 318 357 621
147 0 8393 5087 5961 9417 2983
0 141 44 68 59 26 0
1239 302 377 642 141 0 .4183333
.5231481 .4010417 .4285714 .3363095 .4583333 .4201878 .4137931
.5576923 .4469697 .3947369 .3452381 .4166667 . .4333333
.3 .5 .3095238 .5555556 . .4277778 0
.3333333 .546875 .3974359 .4285714 .3429487 .5238096 0
0 0 0 0 0 0 .3333333
.4166667 0 .25 .3055556 0 .4301075 0
.3518519 .422619 0 .1666667 .5984848 .4259259 .3947369
.3552631 .5 0 0 0 0 0
0 0 .3333333 .5416667 0 .25 .3055556
0 .4333333 .3333333 .5 .3095238 .5555556 0
0 0 0 0 0 0 0
.1666667 0 0 0 0
7 115 29 23 28 26 9
60 55 18 12 14 13 3
. 11 11 14 13 6 .
105 3 7 27 20 25 25
8 0 1 0 2 0 0
0 1 3 1 1 1 0
54 1 5 51 2 2 17
10 12 13 2 0 0 0
1 0 0 0 1 2 1
0 1 0 10 10 13 12
6 0 1 0 1 0 0
0 0 1 0 1 0 0
69121 19300 10389 12742 20168 6522 35443
33678 9812 5308 6589 10309 3425 0
9488 5081 6153 9859 3097 0 63042
659 5419 16430 9695 11879 18824 6214
0 272 65 145 135 42 0
2598 628 718 1209 266 0 32379
332 2731 30663 327 2688 8383 4959
6151 9629 3257 0 135 37 72
70 18 0 1294 311 366 610
150 0 8047 4736 5728 9195 2957
0 137 28 73 65 24 0
1304 317 352 599 116 0 .4623188
.4741379 .5 .4583333 .4134615 .4814815 .4069445 .5227273
.4768519 .5069444 .297619 .3205128 .4722222 . .469697
.4924242 .6190476 .5064102 .4861111 . .4515873 .6111111
.5595238 .4660494 .4541667 .46 .43 .4375 0
.6666667 0 .5833334 0 0 0 .5
.8055556 .1666667 0 .8333333 0 .3919753 .25
.6 .5147059 .7916667 .4583333 .4754902 .4583333 .3125
.3205128 .2916667 0 0 0 .25 0
0 0 .5 .75 .1666667 0 .8333333
0 .45 .45 .5961539 .5486111 .4861111 0
.6666667 0 .9166667 0 0 0 0
.9166667 0 0 0 0
8 114 34 17 24 26 13
68 46 21 9 17 12 9
. 13 8 7 14 4 .
103 1 10 31 15 23 22
12 0 0 0 1 0 0
0 3 2 0 4 1 0
63 0 5 40 1 5 19
8 17 10 9 0 0 0
0 0 0 0 2 1 0
2 0 0 12 7 6 12
3 0 0 0 1 0 0
0 1 1 0 2 1 0
69661 19039 10510 13013 20496 6603 35808
33853 9833 5394 6676 10560 3345 0
9206 5116 6337 9936 3258 0 63545
719 5397 16073 9856 12147 19165 6304
0 304 67 141 154 53 0
2662 587 725 1177 246 0 32618
363 2827 30927 356 2570 8303 5038
6223 9868 3186 0 146 39 67
81 30 0 1384 317 386 611
129 0 7770 4818 5924 9297 3118
0 158 28 74 73 23 0
1278 270 339 566 117 0 .4919591
.4583333 .509804 .5208333 .4519231 .5833333 .4950981 .4873188
.452381 .5092593 .4852941 .5694444 .5 . .4679487
.5104167 .6071429 .3511905 .7708333 . .4846278 .5833333
.5583333 .4650538 .4555556 .5181159 .4583333 .5555555 0
0 0 .5833333 0 0 0 .3888889
.9166667 0 .4166667 .9166667 0 .5013227 0
.4166667 .4583333 .5833333 .7 .4780702 .4583333 .4852941
.6083333 .5 0 0 0 0 0
0 0 .2083333 .9166667 0 .375 0
0 .4444444 .452381 .6111111 .3333333 .7222222 0
0 0 .5833333 0 0 0 .75
.9166667 0 .4583333 .9166667 0
9 141 34 28 27 39 13
102 39 24 26 19 24 9
. 10 2 8 15 4 .
131 3 7 30 27 25 37
12 0 1 0 1 1 0
0 3 1 1 1 1 0
96 2 4 35 1 3 22
25 18 23 8 0 1 0
0 1 0 0 1 1 1
0 1 0 8 2 7 14
4 0 0 0 1 0 0
0 2 0 0 1 0 0
66589 18187 10035 12404 19662 6301 34134
32455 9377 5140 6304 10143 3170 0
8810 4895 6100 9519 3131 0 60715
695 5179 15526 9347 11522 18307 6013
0 273 66 145 159 52 0
2388 622 737 1196 236 0 31080
372 2682 29635 323 2497 7995 4790
5836 9454 3005 0 145 34 87
79 27 0 1237 316 381 610
138 0 7531 4557 5686 8853 3008
0 128 32 58 80 25 0
1151 306 356 586 98 0 .4734043
.4289216 .5267857 .4691358 .5235043 .3333333 .4665033 .491453
.3993056 .5352564 .4473684 .5138889 .3611111 . .5
.4166667 .5208333 .5388889 .2708333 . .4681934 .6666667
.4880953 .4416667 .5123457 .4366667 .518018 .3472222 0
.3333333 0 .9166667 .75 0 0 .3333333
.9166667 .8333333 .5 .1666667 0 .4626736 .5416667
.5208333 .4833333 .9166667 .4444444 .4128788 .52 .4259259
.5036232 .3854167 0 .3333333 0 0 .75
0 0 .1666667 .9166667 .8333333 0 .1666667
0 .5208333 .4166667 .4642857 .5416667 .2708333 0
0 0 .9166667 0 0 0 .4166667
0 0 .5 0 0
10 136 39 28 26 28 15
82 54 24 16 17 17 8
. 15 12 9 11 7 .
118 3 15 28 26 24 25
15 0 1 0 2 0 0
0 10 2 0 3 0 0
71 3 8 47 0 7 18
14 15 16 8 0 1 0
2 0 0 0 5 2 0
1 0 0 10 12 9 9
7 0 0 0 0 0 0
0 5 0 0 2 0 0
66007 17738 9950 12630 19354 6335 33873
32134 9140 5071 6444 9999 3219 0
8598 4879 6186 9355 3116 0 60367
700 4940 15204 9243 11805 18067 6048
0 268 80 143 162 47 0
2266 627 682 1125 240 0 30999
358 2516 29368 342 2424 7860 4718
6030 9317 3074 0 135 41 78
82 22 0 1145 312 336 600
123 0 7344 4525 5775 8750 2974
0 133 39 65 80 25 0
1121 315 346 525 117 0 .4681373
.474359 .5029762 .426282 .4702381 .4555556 .4888211 .4367284
.5243056 .5260417 .5098039 .3970588 .4583333 . .3944444
.4722222 .2685185 .5833333 .452381 . .4625706 .3888889
.5277778 .485119 .4871795 .4166667 .46 .4555556 0
.0833333 0 .5416666 0 0 0 .4833333
.7083333 0 .5555556 0 0 .4847418 .3888889
.5625 .429078 0 .4880952 .5324074 .5 .5055556
.4114583 .4583333 0 .0833333 0 .5416666 0
0 0 .5833333 .7083333 0 .1666667 0
0 .4 .4722222 .2685185 .5462963 .452381 0
0 0 0 0 0 0 .3833333
0 0 .75 0 0
11 143 40 27 22 45 9
98 45 25 22 16 29 6
. 15 5 6 16 3 .
133 0 10 32 27 21 45
8 0 0 0 0 0 0
0 8 0 1 0 1 0
91 0 7 42 0 3 20
22 15 29 5 0 0 0
0 0 0 0 5 0 1
0 1 0 12 5 6 16
3 0 0 0 0 0 0
0 3 0 0 0 0 0
63940 17202 9731 12003 18772 6232 32756
31184 8836 4934 6091 9733 3162 0
8366 4797 5912 9039 3070 0 58395
693 4852 14694 9057 11204 17497 5943
0 265 67 154 157 50 0
2243 607 645 1118 239 0 29884
362 2510 28511 331 2342 7550 4584
5693 9052 3005 0 138 34 89
72 29 0 1148 316 309 609
128 0 7144 4473 5511 8445 2938
0 127 33 65 85 21 0
1095 291 336 509 111 0 .4848485
.4958333 .4969136 .4469697 .4962963 .4351852 .5059524 .4388889
.5 .5454546 .4895833 .5114943 .4027778 . .4888889
.2833333 .3333333 .46875 .5 . .4880952 0
.4416667 .4817708 .4969136 .468254 .4962963 .4895833 0
0 0 0 0 0 0 .5520833
0 0 0 0 0 .5201465 0
.3214286 .4186508 0 .7222222 .5125 .5454546 .5222222
.5114943 .4833333 0 0 0 0 0
0 0 .45 0 0 0 0
0 .4305556 .2833333 .3333333 .46875 .5 0
0 0 0 0 0 0 .7222222
0 0 0 0 0
12 187 55 36 33 41 22
111 76 33 18 23 28 9
. 22 18 10 13 13 .
166 0 20 45 34 31 35
21 0 0 0 0 0 0
0 10 2 2 5 1 0
97 0 14 69 0 6 27
17 21 23 9 0 0 0
0 0 0 0 6 1 2
5 0 0 18 17 10 12
12 0 0 0 0 0 0
0 4 1 0 0 1 0
61577 16582 9532 11522 18086 5855 31676
29901 8587 4870 5941 9286 2992 0
7995 4662 5581 8800 2863 0 56199
670 4707 14117 8878 10730 16867 5607
0 278 84 120 138 50 0
2187 570 672 1080 198 0 28916
332 2428 27283 338 2279 7313 4544
5533 8661 2865 0 147 34 63
60 28 0 1127 292 345 565
99 0 6804 4334 5197 8206 2742
0 131 50 57 78 22 0
1060 278 327 515 99 0 .4607843
.4575758 .5046296 .3989899 .449187 .5113636 .4744745 .4407895
.4570707 .5925926 .3550725 .5208333 .462963 . .4583333
.4166667 .5 .2948718 .5448718 . .4608434 0
.4833333 .4685185 .502451 .405914 .4404762 .4920635 0
0 0 0 0 0 0 .4083333
.5416667 .2916667 .6 .9166667 0 .4733677 0
.4821429 .4432367 0 .4861111 .4753087 .5735294 .3611111
.5036232 .462963 0 0 0 0 0
0 0 .375 .9166667 .2916667 .6 0
0 .4583333 .4313726 .5 .3194444 .5138889 0
0 0 0 0 0 0 .4583333
.1666667 0 0 .9166667 0
13 287 80 58 47 75 27
156 131 46 31 22 44 13
. 34 27 25 31 14 .
258 2 27 64 57 43 70
24 0 1 1 0 0 0
0 15 0 4 5 3 0
137 1 18 121 1 9 35
31 19 41 11 0 1 0
0 0 0 0 10 0 3
3 2 0 29 26 24 29
13 0 0 1 0 0 0
0 5 0 1 2 1 0
58866 15356 8975 11291 17459 5785 30354
28512 7929 4666 5718 9009 3032 0
7427 4309 5573 8450 2753 0 53674
626 4566 12958 8368 10512 16297 5539
0 245 83 135 127 36 0
2153 524 644 1035 210 0 27662
336 2356 26012 290 2210 6683 4352
5320 8390 2917 0 132 42 75
69 18 0 1114 272 323 550
97 0 6275 4016 5192 7907 2622
0 113 41 60 58 18 0
1039 252 321 485 113 0 .5049361
.4791667 .5057471 .5514184 .4866666 .5493827 .5010684 .509542
.4710145 .5591398 .5 .4848485 .525641 . .4901961
.4444444 .5966666 .4892473 .5714286 . .494832 .5833333
.595679 .4570313 .5043859 .5445737 .4714286 .5520833 0
.5833333 .5833333 0 0 0 0 .5666667
0 .625 .7 .5277778 0 .4969586 .5833333
.5277778 .4924242 .5833333 .7314815 .4738095 .5591398 .4912281
.4654472 .5227273 0 .5833333 0 0 0
0 0 .45 0 .5555555 .75 .5416667
0 .4367816 .4391026 .5868055 .479885 .5769231 0
0 .5833333 0 0 0 0 .8
0 .8333333 .625 .5 0
14 381 94 76 71 103 37
208 173 44 47 35 63 19
. 50 29 36 40 18 .
348 6 27 80 71 69 92
36 0 4 0 1 1 0
0 10 5 1 10 1 0
186 2 20 162 4 7 37
43 35 53 18 0 2 0
0 0 0 0 5 4 0
10 1 0 43 28 34 39
18 0 2 0 1 1 0
0 5 1 1 0 0 0
58323 14988 9226 11105 17250 5754 29921
28402 7618 4693 5754 8877 2979 0
7370 4533 5351 8373 2775 0 53341
657 4325 12706 8590 10397 16138 5510
0 254 68 150 142 43 0
2028 568 558 970 201 0 27382
349 2190 25959 308 2135 6468 4361
5409 8292 2852 0 131 33 84
80 21 0 1019 299 261 505
106 0 6238 4229 4988 7846 2658
0 123 35 66 62 22 0
1009 269 297 465 95 0 .4877515
.4530142 .5142544 .4694836 .4781553 .5833333 .5020032 .4706166
.4905303 .5230497 .5095238 .4656085 .5833333 . .42
.5 .4305556 .4979167 .5833333 . .4897031 .5694444
.4444444 .4458333 .5070422 .4722222 .4936594 .5763889 0
.6666667 0 .25 .5 0 0 .425
.6166667 .5 .3333333 .8333333 0 .5026882 .5416666
.4916667 .4747942 .5833334 .3095238 .4797297 .503876 .5095238
.490566 .5694444 0 .5416666 0 0 0
0 0 .55 .7291667 0 .3333333 .8333333
0 .4166667 .5119048 .4338235 .4978632 .5833333 0
.7916667 0 .25 .5 0 0 .3
.1666667 .5 0 0 0
15 435 135 77 72 104 47
224 211 74 42 31 59 18
. 61 35 41 45 29 .
361 9 65 106 68 58 84
45 0 1 2 3 3 0
0 28 7 11 17 2 0
179 3 42 182 6 23 55
35 24 47 18 0 1 1
1 0 0 0 18 6 6
12 0 0 51 33 34 37
27 0 0 1 2 3 0
0 10 1 5 5 2 0
57031 14517 8869 10972 16955 5718 29119
27912 7398 4519 5516 8760 2926 0
7119 4350 5456 8195 2792 0 52202
584 4245 12306 8305 10264 15860 5467
0 220 59 128 137 40 0
1991 505 580 958 211 0 26608
292 2219 25594 292 2026 6244 4249
5147 8172 2796 0 110 25 63
74 20 0 1044 245 306 514
110 0 6062 4056 5117 7688 2671
0 110 34 65 63 20 0
947 260 274 444 101 0 .4398468
.4635803 .4837662 .4375 .3990385 .393617 .4434524 .4360189
.454955 .4761905 .4731183 .3898305 .4444444 . .4740437
.4928571 .4105691 .4111111 .362069 . .4443675 .4907407
.4076923 .466195 .4742647 .487069 .389881 .3944444 0
.75 .625 .1944444 .6111111 0 0 .4434524
.5357143 .2424242 .4068627 .375 0 .4520484 .4444444
.406746 .4368132 .5138889 .4094203 .4636364 .4571429 .5416667
.391844 .4444444 0 .75 .5 .0833333 0
0 0 .412037 .5833333 .2638889 .3819444 0
0 .4689542 .4924242 .4485294 .3873874 .3611111 0
0 .75 .25 .6111111 0 0 .5
.25 .2166667 .4666667 .375 0
16 475 153 72 89 119 42
217 258 70 29 46 55 17
. 83 43 43 64 25 .
393 10 72 116 60 76 102
39 0 5 3 2 0 0
0 32 9 11 17 3 0
163 6 48 230 4 24 51
21 33 41 17 0 3 1
2 0 0 0 16 7 11
14 0 0 65 39 43 61
22 0 2 2 0 0 0
0 16 2 0 3 3 0
55096 13752 8546 10882 16466 5450 28144
26952 7042 4404 5535 8408 2755 0
6710 4142 5347 8058 2695 0 50256
685 4155 11598 7941 10147 15336 5234
0 254 83 165 145 38 0
1900 522 570 985 178 0 25664
328 2152 24592 357 2003 5937 4100
5151 7835 2641 0 117 40 82
70 19 0 988 264 302 503
95 0 5661 3841 4996 7501 2593
0 137 43 83 75 19 0
912 258 268 482 83 0 .4585965
.4302832 .3784722 .4747191 .5231093 .4821429 .4566052 .4602713
.4440476 .3908046 .4728261 .4787879 .5049019 . .4186747
.370155 .4767442 .5611979 .4666667 . .4658609 .3166667
.4386574 .4403736 .3819444 .4791667 .5253268 .4893162 0
.3166667 .2222222 .4583333 0 0 0 .4114583
.4074074 .4469697 .5098039 .3888889 0 .4534765 .3888889
.4756944 .4746377 .2083333 .3645833 .4330065 .3888889 .4823232
.4674797 .5049019 0 .4166667 .1666667 .4583333 0
0 0 .484375 .4285714 .4469697 .5119048 0
0 .4461538 .3782051 .4767442 .5642077 .4772727 0
.1666667 .25 0 0 0 0 .3385417
.3333333 0 .5 .3888889 0
17 405 120 69 56 122 38
194 211 61 34 24 58 17
. 59 35 32 64 21 .
333 8 64 89 57 47 106
34 0 2 0 3 2 1
0 29 12 6 14 3 0
146 2 46 187 6 18 42
23 19 49 13 0 0 0
1 0 1 0 19 11 4
9 3 0 47 34 28 57
21 0 2 0 2 2 0
0 10 1 2 5 0 0
54606 13960 8413 10394 16407 5432 27791
26815 7139 4187 5344 8292 2829 0
6821 4226 5050 8115 2603 0 49807
745 4054 11851 7810 9661 15309 5176
0 254 81 177 181 52 0
1855 522 556 917 204 0 25373
352 2066 24434 393 1988 6071 3890
4959 7751 2702 0 116 33 88
84 31 0 952 264 297 457
96 0 5780 3920 4702 7558 2474
0 138 48 89 97 21 0
903 258 259 460 108 0 .4047325
.4291667 .370773 .375 .4378415 .3267544 .4063574 .4032385
.4603825 .3921569 .3506944 .4224138 .2647059 . .3968927
.35 .3932292 .4518229 .3769841 . .3973974 .3958333
.4440104 .414794 .3581871 .356383 .4426101 .3333333 0
.375 0 .4722222 .25 .5 0 .4770115
.4305556 .4722222 .4285714 .1944444 0 .3989726 .5416666
.423913 .3961675 .3472222 .4953704 .4503968 .3586957 .3157895
.4421769 .2628205 0 0 0 .5833333 0
.5 0 .4824561 .4621212 .4583333 .3148148 .1944444
0 .3829787 .3578431 .3839286 .4429825 .3769841 0
.375 0 .4166667 .25 0 0 .4666667
.0833333 .5 .6333333 0 0
18 22 8 3 4 6 1
10 12 2 3 1 3 1
. 6 . 3 3 . .
20 0 2 7 3 4 5
1 0 0 0 0 0 0
0 1 0 0 1 0 0
10 0 0 10 0 2 2
3 1 3 1 0 0 0
0 0 0 0 0 0 0
0 0 0 5 0 3 2
0 0 0 0 0 0 0
0 1 0 0 1 0 0
56175 14382 8514 10721 16914 5644 28736
27439 7240 4321 5581 8666 2928 0
7142 4193 5140 8248 2716 0 51267
791 4117 12181 7919 9994 15767 5406
0 291 73 187 186 54 0
1910 522 540 961 184 0 26247
368 2121 25020 423 1996 6139 4016
5201 8080 2811 0 128 42 82
92 24 0 973 263 298 494
93 0 6042 3903 4793 7687 2595
0 163 31 105 94 30 0
937 259 242 467 91 0 0
0 0 0 0 0 0 0
0 0 0 0 0 . 0
. 0 0 . . 0 0
0 0 0 0 0 0 0
0 0 0 0 0 0 0
0 0 0 0 0 0 0
0 0 0 0 0 0 0
0 0 0 0 0 0 0
0 0 0 0 0 0 0
0 0 0 0 0 0 0
0 0 0 0 0 0 0
0 0 0 0 0
19 1 . . . 1 .
. 1 . . . . .
. . . . 1 . .
1 0 0 0 0 0 1
0 0 0 0 0 0 0
0 0 0 0 0 0 0
0 0 0 1 0 0 0
0 0 0 0 0 0 0
0 0 0 0 0 0 0
0 0 0 0 0 0 1
0 0 0 0 0 0 0
0 0 0 0 0 0 0
1 0 0 0 1 0 0
1 0 0 0 0 0 0
0 0 0 1 0 0 1
0 0 0 0 0 1 0
0 0 0 0 0 0 0
0 0 0 0 0 0 0
0 0 1 0 0 0 0
0 0 0 0 0 0 0
0 0 0 0 0 0 0
0 0 0 0 0 1 0
0 0 0 0 0 0 0
0 0 0 0 0 0 0
. . . 0 . . 0
. . . . . . .
. . 0 . . 0 0
0 0 0 0 0 0 0
0 0 0 0 0 0 0
0 0 0 0 0 0 0
0 0 0 0 0 0 0
0 0 0 0 0 0 0
0 0 0 0 0 0 0
0 0 0 0 0 0 0
0 0 0 0 0 0 0
0 0 0 0 0
