# Supplementary material for: Cumulative Risks of Foster Care Placement for Danish Children
Source: PLoS One. 2014 Oct 9;9(10):e109207. doi: 10.1371/journal.pone.0109207 (PMC4192300; doi:10.1371/journal.pone.0109207)
Supplement: File S1 — Data Used to Construct Life Tables. (ZIP) [file pone.0109207.s001.zip › lifetable_region2002 (2).csv]

dictionary {
float age
int cnt
int cnt_1
byte cnt_2
byte cnt_3
int cnt_4
byte cnt_5
_newline
int cntM
int cntF
byte cntM_1
byte cntM_2
byte cntM_3
byte cntM_4
byte cntM_5
_newline
byte cntM_6
byte cntF_1
byte cntF_2
byte cntF_3
byte cntF_4
byte cntF_5
byte cntF_6
_newline
int cnt1
byte cnt2
byte cnt3
int cnt1_1
byte cnt1_2
byte cnt1_3
int cnt1_4
_newline
byte cnt1_5
byte cnt1_6
byte cnt2_1
byte cnt2_2
byte cnt2_3
byte cnt2_4
byte cnt2_5
_newline
byte cnt2_6
byte cnt3_1
byte cnt3_2
byte cnt3_3
byte cnt3_4
byte cnt3_5
byte cnt3_6
_newline
int cnt1M
byte cnt2M
byte cnt3M
int cnt1F
byte cnt2F
byte cnt3F
byte cnt1M_1
_newline
byte cnt1M_2
byte cnt1M_3
byte cnt1M_4
byte cnt1M_5
byte cnt1M_6
byte cnt2M_1
byte cnt2M_2
_newline
byte cnt2M_3
byte cnt2M_4
byte cnt2M_5
byte cnt2M_6
byte cnt3M_1
byte cnt3M_2
byte cnt3M_3
_newline
byte cnt3M_4
byte cnt3M_5
byte cnt3M_6
byte cnt1F_1
byte cnt1F_2
byte cnt1F_3
byte cnt1F_4
_newline
byte cnt1F_5
byte cnt1F_6
byte cnt2F_1
byte cnt2F_2
byte cnt2F_3
byte cnt2F_4
byte cnt2F_5
_newline
byte cnt2F_6
byte cnt3F_1
byte cnt3F_2
byte cnt3F_3
byte cnt3F_4
byte cnt3F_5
byte cnt3F_6
_newline
float pop
int pop_1
int pop_2
int pop_3
int pop_4
int pop_5
float popM
_newline
float popF
int popM_1
int popM_2
int popM_3
int popM_4
int popM_5
byte popM_6
_newline
int popF_1
int popF_2
int popF_3
int popF_4
int popF_5
byte popF_6
float pop1
_newline
int pop2
int pop3
int pop1_1
int pop1_2
int pop1_3
int pop1_4
int pop1_5
_newline
byte pop1_6
int pop2_1
byte pop2_2
int pop2_3
int pop2_4
byte pop2_5
byte pop2_6
_newline
int pop3_1
int pop3_2
int pop3_3
int pop3_4
int pop3_5
byte pop3_6
float pop1M
_newline
int pop2M
int pop3M
int pop1F
int pop2F
int pop3F
int pop1M_1
int pop1M_2
_newline
int pop1M_3
int pop1M_4
int pop1M_5
byte pop1M_6
int pop2M_1
byte pop2M_2
byte pop2M_3
_newline
byte pop2M_4
byte pop2M_5
byte pop2M_6
int pop3M_1
int pop3M_2
int pop3M_3
int pop3M_4
_newline
int pop3M_5
byte pop3M_6
int pop1F_1
int pop1F_2
int pop1F_3
int pop1F_4
int pop1F_5
_newline
byte pop1F_6
int pop2F_1
byte pop2F_2
int pop2F_3
int pop2F_4
byte pop2F_5
byte pop2F_6
_newline
int pop3F_1
int pop3F_2
int pop3F_3
int pop3F_4
int pop3F_5
byte pop3F_6
float nax
_newline
float nax_1
float nax_2
float nax_3
float nax_4
float nax_5
float naxM
float naxF
_newline
float naxM_1
float naxM_2
float naxM_3
float naxM_4
float naxM_5
byte naxM_6
float naxF_1
_newline
float naxF_2
float naxF_3
float naxF_4
float naxF_5
byte naxF_6
float nax1
float nax2
_newline
float nax3
float nax1_1
float nax1_2
float nax1_3
float nax1_4
float nax1_5
byte nax1_6
_newline
float nax2_1
float nax2_2
float nax2_3
float nax2_4
float nax2_5
byte nax2_6
float nax3_1
_newline
float nax3_2
float nax3_3
float nax3_4
float nax3_5
byte nax3_6
float nax1M
float nax2M
_newline
float nax3M
float nax1F
float nax2F
float nax3F
float nax1M_1
float nax1M_2
float nax1M_3
_newline
float nax1M_4
float nax1M_5
byte nax1M_6
float nax2M_1
float nax2M_2
float nax2M_3
float nax2M_4
_newline
float nax2M_5
byte nax2M_6
float nax3M_1
float nax3M_2
float nax3M_3
float nax3M_4
float nax3M_5
_newline
byte nax3M_6
float nax1F_1
float nax1F_2
float nax1F_3
float nax1F_4
float nax1F_5
byte nax1F_6
_newline
float nax2F_1
float nax2F_2
float nax2F_3
float nax2F_4
float nax2F_5
byte nax2F_6
float nax3F_1
_newline
float nax3F_2
float nax3F_3
float nax3F_4
float nax3F_5
byte nax3F_6
}
0 157 45 34 32 35 11
81 76 22 21 14 17 7
. 23 13 18 18 4 .
147 5 2 41 34 31 30
11 0 2 0 0 3 0
0 0 0 1 1 0 0
76 3 1 71 2 1 20
21 14 14 7 0 1 0
0 2 0 0 0 0 0
1 0 0 21 13 17 16
4 0 1 0 0 1 0
0 0 0 1 0 0 0
65526 21226 8761 10929 18983 5627 33510
32016 10996 4484 5522 9640 2868 0
10230 4277 5407 9343 2759 0 58507
765 6251 17913 8090 9889 17339 5276
0 361 50 144 156 54 0
2950 621 896 1487 297 0 29894
390 3225 28613 375 3026 9253 4176
4991 8781 2693 0 187 22 82
76 23 0 1555 286 449 783
152 0 8660 3914 4898 8558 2583
0 174 28 62 80 31 0
1395 335 447 704 145 0 .3285563
.2685185 .3406863 .3515625 .3785714 .3106061 .3302469 .3267544
.2689394 .3293651 .2797619 .4117647 .4285714 . .2681159
.3589744 .4074074 .3472222 .1041667 . .3202948 .5166667
.75 .2703252 .3406863 .3387097 .35 .3106061 0
.3333333 0 0 .6388889 0 0 0
0 .75 .75 0 0 .3245614 .3333333
.75 .3157277 .7916667 .75 .2791667 .3293651 .2797619
.375 .4285714 0 0 0 0 .5
0 0 0 0 0 .75 0
0 .2619048 .3589744 .3872549 .328125 .1041667 0
.6666667 0 0 .9166667 0 0 0
0 .75 0 0 0
1 65 23 9 13 13 7
27 38 7 2 7 8 3
. 16 7 6 5 4 .
58 1 5 20 9 10 12
7 0 0 0 0 1 0
0 2 0 3 0 0 0
25 1 1 33 0 4 6
2 7 7 3 0 0 0
0 1 0 0 1 0 0
0 0 0 14 7 3 5
4 0 0 0 0 0 0
0 1 0 3 0 0 0
67582 21148 9359 11663 19555 5857 34587
32995 10811 4767 5904 10090 3015 0
10337 4592 5759 9465 2842 0 60531
667 6383 17834 8655 10664 17882 5496
0 346 46 124 107 44 0
2967 658 875 1566 317 0 30969
327 3291 29562 340 3092 9127 4414
5395 9200 2833 0 168 20 60
59 20 0 1516 333 449 831
162 0 8707 4241 5269 8682 2663
0 178 26 64 48 24 0
1451 325 426 735 155 0 .374359
.3442029 .4722222 .3782051 .3205128 .4404762 .3240741 .4100877
.2380952 .3333333 .3214286 .3645833 .4166667 . .390625
.5119048 .4444444 .25 .4583333 . .3635058 .8333333
.4 .3291667 .4722222 .3833333 .2777778 .4404762 0
0 0 0 .8333333 0 0 .4583333
0 .3611111 0 0 0 .3166667 .8333333
0 .3989899 0 .5 .2777778 .3333333 .3214286
.297619 .4166667 0 0 0 0 .8333333
0 0 0 0 0 0 0
0 .3511905 .5119048 .5277778 .25 .4583333 0
0 0 0 0 0 0 .9166667
0 .3611111 0 0 0
2 70 16 8 19 19 8
37 33 9 4 9 10 5
. 7 4 10 9 3 .
61 3 6 12 6 18 17
8 0 1 0 0 2 0
0 3 2 1 0 0 0
29 2 6 32 1 0 5
2 8 9 5 0 1 0
0 1 0 0 3 2 1
0 0 0 7 4 10 8
3 0 0 0 0 1 0
0 0 0 0 0 0 0
66904 20421 9502 11706 19429 5846 34166
32738 10364 4895 5980 9961 2966 0
10057 4607 5726 9468 2880 0 60146
669 6088 17198 8842 10753 17885 5468
0 314 42 135 128 50 0
2909 618 817 1416 328 0 30662
370 3133 29484 299 2955 8700 4554
5492 9147 2769 0 171 25 76
69 29 0 1493 316 411 745
168 0 8498 4288 5261 8738 2699
0 143 17 59 59 21 0
1416 302 406 671 160 0 .4880953
.546875 .5416667 .4517544 .4605263 .46875 .490991 .4848485
.5462963 .5833333 .4537037 .5083333 .35 . .547619
.5 .45 .4074074 .6666667 . .4863388 .1388889
.6805556 .5208333 .4722222 .462963 .5 .46875 0
.1666667 0 0 .125 0 0 .7777778
.75 .25 0 0 0 .4798851 .0833333
.6805556 .4921875 .25 0 .4833333 .4166667 .4791667
.5648148 .35 0 .1666667 0 0 0
0 0 .7777778 .75 .25 0 0
0 .547619 .5 .45 .4270833 .6666667 0
0 0 0 .25 0 0 0
0 0 0 0 0
3 57 11 12 13 18 3
28 29 6 7 5 9 1
. 5 5 8 9 2 .
50 1 5 7 10 13 17
3 0 0 0 0 1 0
0 3 2 0 0 0 0
24 1 3 26 0 2 4
6 5 8 1 0 0 0
0 1 0 0 2 1 0
0 0 0 3 4 8 9
2 0 0 0 0 0 0
0 1 1 0 0 0 0
67031 20055 9674 11585 19713 6004 34431
32600 10326 5014 5893 10069 3129 0
9729 4660 5692 9644 2875 0 60437
654 5939 16911 9021 10647 18228 5630
0 320 38 117 137 42 0
2823 615 821 1348 332 0 31088
327 3016 29349 327 2923 8734 4674
5402 9346 2932 0 163 18 52
71 23 0 1429 322 439 652
174 0 8177 4347 5245 8882 2698
0 157 20 65 66 19 0
1394 293 382 696 158 0 .4795322
.4772727 .5 .5192308 .4768519 .25 .4732143 .4856322
.3472222 .5 .6 .5185185 0 . .6333333
.5 .46875 .4351852 .375 . .4816667 .25
.45 .4285714 .525 .5192308 .4901961 .25 0
0 0 0 .25 0 0 .5
.375 0 0 0 0 .5034722 .25
.3055556 .4615385 0 .6666666 .3333333 .5555555 .6
.5520833 0 0 0 0 0 .25
0 0 .375 .1666667 0 0 0
0 .5555556 .4791667 .46875 .4351852 .375 0
0 0 0 0 0 0 .75
.5833333 0 0 0 0
4 82 22 15 15 20 10
45 37 11 8 12 11 3
. 11 7 3 9 7 .
71 2 9 20 13 11 17
10 0 1 0 1 0 0
0 1 2 3 3 0 0
38 0 7 33 2 2 11
7 9 8 3 0 0 0
0 0 0 0 0 1 3
3 0 0 9 6 2 9
7 0 1 0 1 0 0
0 1 1 0 0 0 0
68521 19998 9932 12390 20051 6150 35152
33369 10243 5151 6274 10338 3146 0
9755 4781 6116 9713 3004 0 61642
671 6208 16803 9253 11325 18477 5784
0 299 46 154 125 47 0
2896 633 911 1449 319 0 31675
346 3131 29967 325 3077 8611 4807
5748 9533 2976 0 154 23 83
64 22 0 1478 321 443 741
148 0 8192 4446 5577 8944 2808
0 145 23 71 61 25 0
1418 312 468 708 171 0 .425813
.4431818 .3777778 .3944444 .4958333 .3666667 .4407407 .4076577
.4848485 .4375 .4097222 .5227273 .1111111 . .4015152
.3095238 .3333333 .462963 .4761905 . .415493 .2916667
.537037 .4333333 .3205128 .3863636 .5147059 .3666667 0
.1666667 0 .4166667 0 0 0 .9166667
.75 .4166667 .3888889 0 0 .4342105 0
.4761905 .3939394 .2916667 .75 .4848485 .3690476 .4074074
.5729167 .1111111 0 0 0 0 0
0 0 0 .9166667 .4166667 .3888889 0
0 .3703704 .2638889 .2916667 .462963 .4761905 0
.1666667 0 .4166667 0 0 0 .9166667
.5833333 0 0 0 0
5 95 17 9 20 34 15
47 48 10 3 10 19 5
. 7 6 10 15 10 .
88 3 4 15 9 19 31
14 0 0 0 0 2 1
0 2 0 1 1 0 0
45 1 1 43 2 3 9
3 10 19 4 0 0 0
0 0 1 0 1 0 0
0 0 0 6 6 9 12
10 0 0 0 0 2 0
0 1 0 1 1 0 0
68885 19865 10233 12098 20321 6368 35376
33509 10179 5219 6249 10471 3258 0
9686 5014 5849 9850 3110 0 62279
640 5966 16809 9542 11142 18781 6005
0 309 47 127 120 37 0
2747 644 829 1420 326 0 32046
329 3001 30233 311 2965 8604 4908
5761 9691 3082 0 165 18 61
66 19 0 1410 293 427 714
157 0 8205 4634 5381 9090 2923
0 144 29 66 54 18 0
1337 351 402 706 169 0 .4587719
.372549 .4074074 .4291667 .4779412 .5833333 .4131206 .5034722
.2416667 .4166667 .4083333 .4780702 .5166667 . .5595238
.4027778 .45 .4777778 .6166667 . .46875 .3611111
.3125 .3888889 .4074074 .4254386 .4919355 .6011904 0
0 0 0 .375 .3333333 0 .25
0 .5 .25 0 0 .4148148 .3333333
.4166667 .5251938 .375 .2777778 .2222222 .4166667 .4083333
.4780702 .5625 0 0 0 0 0
.3333333 0 .4166667 0 0 0 0
0 .6388889 .4027778 .4444444 .5138889 .6166667 0
0 0 0 .375 0 0 .0833333
0 .5 .25 0 0
6 92 26 19 13 27 7
54 38 15 7 9 18 5
. 11 12 4 9 2 .
85 1 6 20 19 13 26
7 0 1 0 0 0 0
0 5 0 0 1 0 0
50 1 3 35 0 3 12
7 9 17 5 0 1 0
0 0 0 0 2 0 0
1 0 0 8 12 4 9
2 0 0 0 0 0 0
0 3 0 0 0 0 0
71453 20316 10826 12942 20918 6451 36718
34735 10383 5595 6748 10669 3323 0
9933 5231 6194 10249 3128 0 64858
656 5939 17238 10104 11964 19444 6108
0 282 53 139 140 42 0
2796 669 839 1334 301 0 33338
336 3044 31520 320 2895 8794 5224
6237 9931 3152 0 147 27 78
67 17 0 1442 344 433 671
154 0 8444 4880 5727 9513 2956
0 135 26 61 73 25 0
1354 325 406 663 147 0 .5009058
.3846154 .5789474 .551282 .5401235 .4761905 .470679 .5438597
.3333333 .5595238 .6296296 .5 .3666667 . .4545455
.5902778 .375 .6203704 .75 . .5078431 .5833333
.3888889 .4 .5789474 .551282 .525641 .4761905 0
.5833333 0 0 0 0 0 .2833333
0 0 .9166667 0 0 .4766667 .5833333
.3333333 .552381 0 .4444444 .3611111 .5595238 .6296296
.4754902 .3666667 0 .5833333 0 0 0
0 0 .0416667 0 0 .9166667 0
0 .4583333 .5902778 .375 .6203704 .75 0
0 0 0 0 0 0 .4444444
0 0 0 0 0
7 100 31 15 16 28 10
59 41 17 8 8 18 8
. 14 7 8 10 2 .
92 2 6 27 14 15 26
10 0 0 1 0 1 0
0 4 0 1 1 0 0
52 2 5 40 0 1 14
7 7 16 8 0 0 1
0 1 0 0 3 0 1
1 0 0 13 7 8 10
2 0 0 0 0 0 0
0 1 0 0 0 0 0
71682 20107 10976 13096 20855 6648 36685
34997 10387 5487 6673 10662 3476 0
9720 5489 6423 10193 3172 0 65183
687 5812 17164 10228 12159 19374 6258
0 286 84 140 121 56 0
2657 664 797 1360 334 0 33358
356 2971 31825 331 2841 8833 5110
6208 9928 3279 0 154 40 70
62 30 0 1400 337 395 672
167 0 8331 5118 5951 9446 2979
0 132 44 70 59 26 0
1257 327 402 688 167 0 .4658333
.5591398 .45 .4583333 .3928571 .4166667 .450565 .4878049
.5049019 .53125 .5625 .3611111 .34375 . .625
.3571429 .3541667 .45 .7083334 . .4583333 .5833334
.5416667 .5740741 .4345238 .4333333 .3814103 .4166667 0
0 .6666667 0 .5 0 0 .4583333
0 .8333333 .5833333 0 0 .4326923 .5833334
.5833333 .4916667 0 .3333333 .5059524 .5119048 .5238096
.3385417 .34375 0 0 .6666667 0 .5
0 0 .5 0 .8333333 .5833333 0
0 .6474359 .3571429 .3541667 .45 .7083334 0
0 0 0 0 0 0 .3333333
0 0 0 0 0
8 109 34 16 26 18 15
64 45 17 9 15 14 9
. 17 7 11 4 6 .
100 1 8 31 16 23 16
14 0 0 0 0 1 0
0 3 0 3 1 1 0
59 0 5 41 1 3 16
9 13 13 8 0 0 0
0 0 0 0 1 0 2
1 1 0 15 7 10 3
6 0 0 0 0 1 0
0 2 0 1 0 0 0
69307 19197 10474 12785 20269 6582 35541
33766 9739 5382 6592 10381 3447 0
9458 5092 6193 9888 3135 0 63018
651 5638 16305 9751 11867 18857 6238
0 262 65 142 140 42 0
2630 658 776 1272 302 0 32357
329 2855 30661 322 2783 8296 5005
6130 9662 3264 0 131 37 70
71 20 0 1312 340 392 648
163 0 8009 4746 5737 9195 2974
0 131 28 72 69 22 0
1318 318 384 624 139 0 .4870031
.5073529 .453125 .3974359 .5694444 .5333334 .5546875 .3907408
.6127451 .4907407 .4611111 .5952381 .6018519 . .4019608
.4047619 .3106061 .4791667 .4305556 . .4925 .0833333
.46875 .516129 .453125 .4057971 .5833333 .5238096 0
0 0 0 .0833333 0 0 .4166667
0 .3333333 .8333333 .6666667 0 .5508475 0
.6 .4085366 .0833333 .25 .6041667 .4907407 .474359
.5769231 .59375 0 0 0 0 0
0 0 .75 0 .375 .8333333 .6666667
0 .4222222 .4047619 .3166667 .6111111 .4305556 0
0 0 0 .0833333 0 0 .25
0 .25 0 0 0
9 111 31 18 23 30 9
66 45 19 10 14 18 5
. 12 8 9 12 4 .
98 3 10 27 17 20 25
9 0 1 0 1 1 0
0 3 1 2 4 0 0
61 1 4 37 2 6 17
10 13 16 5 0 1 0
0 0 0 0 1 0 1
2 0 0 10 7 7 9
4 0 0 0 1 1 0
0 2 1 1 2 0 0
69924 18968 10617 13072 20617 6650 35941
33983 9784 5471 6696 10624 3366 0
9184 5146 6376 9993 3284 0 63573
704 5647 15986 9920 12146 19205 6316
0 283 66 151 153 51 0
2699 631 775 1259 283 0 32642
354 2945 30931 350 2702 8254 5092
6218 9890 3188 0 137 37 70
82 28 0 1393 342 408 652
150 0 7732 4828 5928 9315 3128
0 146 29 81 71 23 0
1306 289 367 607 133 0 .4504505
.532258 .3287037 .4492754 .4083333 .5555556 .4633839 .4314815
.5307018 .45 .4404762 .3935185 .55 . .5347222
.1770833 .462963 .4305556 .5625 . .4489796 .5
.45 .5339506 .3480392 .4166667 .4133333 .5555556 0
.9166667 0 .3333333 .25 0 0 .3888889
0 .8333334 .4166667 0 0 .4562842 .9166667
.4583333 .4369369 .2916667 .4444444 .5 .45 .4166667
.4166667 .55 0 .9166667 0 0 0
0 0 .6666667 0 .75 .2083333 0
0 .5916666 .202381 .4166667 .4074074 .5625 0
0 0 .3333333 .25 0 0 .25
0 .9166667 .625 0 0
10 110 29 19 19 30 13
66 44 17 10 14 17 8
. 12 9 5 13 5 .
98 1 11 27 16 15 27
13 0 0 1 0 0 0
0 2 2 4 3 0 0
61 0 5 37 1 6 17
10 10 16 8 0 0 0
0 0 0 0 0 0 4
1 0 0 10 6 5 11
5 0 0 1 0 0 0
0 2 2 0 2 0 0
66828 18125 10108 12488 19753 6354 34259
32569 9325 5193 6353 10192 3196 0
8800 4915 6135 9561 3158 0 60700
686 5442 15440 9384 11528 18331 6017
0 257 66 157 151 55 0
2428 658 803 1271 282 0 31064
366 2829 29636 320 2613 7935 4820
5828 9483 2998 0 135 37 97
68 29 0 1255 336 428 641
169 0 7505 4564 5700 8848 3019
0 122 29 60 83 26 0
1173 322 375 630 113 0 .4719697
.4885058 .4561403 .4122807 .4916667 .5 .469697 .4753788
.5147059 .375 .3928571 .5588235 .4375 . .4513889
.5462963 .4666667 .4038461 .6 . .4710884 .5
.4772727 .5030864 .4166667 .4388889 .4753087 .5 0
0 .5 0 0 0 0 .2916667
.75 .3125 .6388889 0 0 .4726776 0
.4333333 .4684685 .5 .5138889 .5147059 .375 .425
.5364583 .4375 0 0 0 0 0
0 0 0 0 .3125 .9166667 0
0 .4833333 .4861111 .4666667 .3863636 .6 0
0 .5 0 0 0 0 .2916667
.75 0 .5 0 0
11 147 38 22 24 47 16
89 58 23 11 19 26 10
. 15 11 5 21 6 .
132 3 12 36 19 21 41
15 0 0 1 0 1 1
0 2 2 3 5 0 0
82 0 7 50 3 5 22
10 17 23 10 0 0 0
0 0 0 0 1 1 2
3 0 0 14 9 4 18
5 0 0 1 0 1 1
0 1 1 1 2 0 0
66257 17673 10034 12691 19460 6399 34007
32250 9109 5103 6485 10054 3256 0
8564 4931 6206 9406 3143 0 60351
686 5220 15095 9284 11808 18094 6070
0 260 80 139 161 46 0
2318 670 744 1205 283 0 30995
348 2664 29356 338 2556 7803 4731
6042 9328 3091 0 129 40 76
81 22 0 1177 332 367 645
143 0 7292 4553 5766 8766 2979
0 131 40 63 80 24 0
1141 338 377 560 140 0 .4852608
.5131579 .5113636 .46875 .462766 .4739583 .4616105 .5215517
.5 .5606061 .4605263 .400641 .425 . .5333334
.4621212 .5 .5396825 .5555555 . .489899 .4166667
.4513889 .5185185 .5043859 .4920635 .453252 .5 0
0 .5 0 .6666667 .0833333 0 .4166667
.5833334 .3055556 .5 0 0 .4502032 0
.5952381 .555 .4166667 .25 .4962121 .525 .4607843
.3768116 .425 0 0 0 0 0
0 0 .5833333 .9166667 .4583333 .5833334 0
0 .5535715 .4814815 .625 .5509259 .65 0
0 .5 0 .6666667 .0833333 0 .25
.25 0 .375 0 0
12 188 50 34 42 44 18
127 61 36 21 29 29 12
. 14 13 13 15 6 .
163 4 21 37 33 37 40
16 0 0 0 3 1 0
0 13 1 2 3 2 0
109 3 15 54 1 6 26
21 25 26 11 0 0 0
2 1 0 0 10 0 2
2 1 0 11 12 12 14
5 0 0 0 1 0 0
0 3 1 0 1 1 0
64249 17189 9833 12086 18860 6281 32936
31313 8844 4989 6136 9772 3195 0
8345 4844 5950 9088 3086 0 58413
683 5153 14618 9118 11224 17493 5960
0 257 65 153 155 53 0
2314 650 709 1212 268 0 29903
357 2676 28510 326 2477 7513 4623
5703 9043 3021 0 133 31 88
73 32 0 1198 335 345 656
142 0 7105 4495 5521 8450 2939
0 124 34 65 82 21 0
1116 315 364 556 126 0 .4689716
.4833333 .4387255 .4920635 .4450758 .4907407 .4527559 .5027322
.4884259 .4444444 .433908 .4655173 .375 . .4702381
.4294872 .6217949 .4055555 .7222222 . .4775051 .2916667
.4365079 .5 .4469697 .5022523 .4520833 .4947917 0
0 0 .3611111 .0833333 0 0 .4358974
.1666667 .5 .4722222 .4583333 0 .4648318 .1111111
.4333333 .5030864 .8333333 .4444444 .5128205 .4444444 .4533333
.4807692 .3787879 0 0 0 .125 .0833333
0 0 .425 0 .5 .4583333 .3333333
0 .469697 .4513889 .6041667 .3988095 .75 0
0 0 .8333333 0 0 0 .4722222
.1666667 0 .5 .5833333 0
13 274 87 50 49 65 23
162 112 49 32 27 39 15
. 38 18 22 26 8 .
241 3 30 73 44 43 61
20 0 0 3 0 0 0
0 14 3 6 4 3 0
143 2 17 98 1 13 40
30 24 36 13 0 0 2
0 0 0 0 9 0 3
3 2 0 33 14 19 25
7 0 0 1 0 0 0
0 5 3 3 1 1 0
61799 16517 9622 11570 18185 5905 31808
29991 8541 4926 5969 9348 3024 0
7976 4696 5601 8837 2881 0 56157
664 4978 14021 8910 10711 16887 5628
0 267 86 123 139 49 0
2229 626 736 1159 228 0 28900
332 2576 27257 332 2402 7248 4567
5524 8674 2887 0 141 36 65
63 27 0 1152 323 380 611
110 0 6773 4343 5187 8213 2741
0 126 50 58 76 22 0
1077 303 356 548 118 0 .502129
.5038314 .5083333 .494898 .5064102 .4855072 .4850823 .5267857
.4727891 .484375 .4907407 .474359 .5444444 . .5438597
.5509259 .5 .5544872 .375 . .4965422 .5277778
.5444444 .5091324 .4829546 .4844961 .510929 .4625 0
0 .5277778 0 0 0 0 .4761905
.8611111 .5694444 .4375 .6388889 0 .4918415 .5833334
.4166667 .5034013 .4166667 .7115384 .5 .4777778 .4826389
.4884259 .525641 0 0 .5833334 0 0
0 0 .3518519 0 .5555556 .3055556 .6666667
0 .520202 .4940476 .4868421 .5433334 .3452381 0
0 .4166667 0 0 0 0 .7
.8611111 .5833333 .8333333 .5833333 0
14 412 130 63 81 100 38
227 185 78 36 43 53 17
. 52 27 38 47 21 .
364 10 38 107 62 71 90
34 0 2 1 4 1 2
0 21 0 6 9 2 0
198 8 21 166 2 17 66
35 37 46 14 0 2 1
3 1 1 0 10 0 3
6 2 0 41 27 34 44
20 0 0 0 1 0 1
0 11 0 3 3 0 0
59148 15378 9056 11365 17515 5834 30473
28675 7927 4694 5758 9047 3047 0
7451 4362 5607 8468 2787 0 53721
619 4808 12925 8405 10533 16304 5554
0 232 83 138 128 38 0
2221 568 694 1083 242 0 27655
339 2479 26066 280 2329 6656 4360
5325 8398 2916 0 129 41 76
74 19 0 1142 293 357 575
112 0 6269 4045 5208 7906 2638
0 103 42 62 54 19 0
1079 275 337 508 130 0 .4658172
.4833333 .3981481 .4547325 .4625 .5504386 .4636564 .4684685
.4978633 .3726852 .4651163 .4245283 .6176471 . .4615385
.4320988 .4429825 .5053192 .4960318 . .4590201 .4666667
.5307018 .4641744 .3924731 .4495305 .4712963 .5514706 0
.375 .75 .375 .25 .7083334 0 .5912699
0 .5694444 .3981481 .375 0 .4600168 .46875
.4960318 .4578313 .4583333 .5735294 .4810606 .3619048 .4481982
.4565217 .6488096 0 .375 .75 .4444444 .25
.6666667 0 .6333333 0 .6944444 .2083333 .375
0 .4369919 .4320988 .4509804 .4867424 .4833333 0
0 0 .1666667 0 .75 0 .5530303
0 .4444444 .7777778 0 0
15 436 126 59 72 131 48
232 204 68 32 33 73 26
. 58 27 39 58 22 .
364 11 61 99 53 59 109
44 0 4 1 3 1 2
0 23 5 10 21 2 0
192 3 37 172 8 24 55
27 28 58 24 0 1 1
0 1 0 0 12 4 5
14 2 0 44 26 31 51
20 0 3 0 3 0 2
0 11 1 5 7 0 0
58678 15085 9265 11159 17375 5794 30128
28550 7689 4712 5798 8924 3005 0
7396 4553 5361 8451 2789 0 53357
681 4640 12703 8576 10384 16173 5521
0 264 67 163 140 47 0
2118 622 612 1062 226 0 27406
356 2366 25951 325 2274 6473 4357
5415 8298 2863 0 139 31 85
81 20 0 1077 324 298 545
122 0 6230 4219 4969 7875 2658
0 125 36 78 59 27 0
1041 298 314 517 104 0 .4514526
.4345238 .5084746 .4502315 .4395674 .4600694 .4256465 .4808007
.4068627 .4791667 .3661616 .4360731 .4551282 . .466954
.5432099 .5213675 .4439655 .4659091 . .4452839 .6666667
.4494536 .4158249 .5031447 .4491526 .4396024 .4507576 0
.5833333 .6666667 .6111111 .9166667 .7916667 0 .4891304
.5333333 .4083333 .4166667 .3333333 0 .4114583 .75
.472973 .4830426 .6354167 .4131944 .3863636 .4660494 .3541667
.4152299 .4652778 0 .6666667 .6666667 0 .9166667
0 0 .4791667 .5208333 .4333333 .4880953 .3333333
0 .4526515 .5416667 .5349463 .4673203 .4333333 0
.5555556 0 .6111111 0 .7916667 0 .5
.5833333 .3833333 .2738095 0 0
16 459 126 68 89 132 44
231 228 62 38 41 68 22
. 64 30 48 64 22 .
395 6 58 107 65 70 112
41 0 1 0 3 1 1
0 18 3 16 19 2 0
192 5 34 203 1 24 53
35 27 56 21 0 1 0
3 1 0 0 8 3 11
11 1 0 54 30 43 56
20 0 0 0 0 0 1
0 10 0 5 8 1 0
57399 14633 8920 11054 17013 5779 29301
28098 7444 4552 5562 8787 2956 0
7189 4368 5492 8226 2823 0 52195
686 4516 12324 8292 10261 15829 5489
0 244 77 160 161 44 0
2064 551 632 1023 246 0 26605
327 2368 25590 359 2148 6246 4244
5150 8160 2805 0 119 31 78
79 20 0 1079 277 333 548
131 0 6078 4048 5111 7669 2684
0 125 46 82 82 24 0
985 274 299 475 115 0 .4526144
.4292328 .435049 .4513109 .4917929 .4318182 .4473304 .4579678
.4086021 .4846491 .4227642 .4865196 .4166667 . .4492188
.3722222 .4756944 .4973958 .4469697 . .4493671 .3333333
.487069 .4314642 .4410256 .4452381 .4784226 .4369919 0
.25 0 .4166667 .1666667 .3333333 0 .4259259
.3055556 .484375 .5877193 .375 0 .4401042 .3333333
.5049019 .4581281 .3333333 .4618056 .3962264 .5 .4012346
.4702381 .4206349 0 .25 0 .4166667 .1666667
0 0 .5104167 .3055556 .4772727 .5984849 .3333333
0 .4660494 .3722222 .4728682 .4866071 .4541667 0
0 0 0 0 .3333333 0 .3583333
0 .5 .5729167 .4166667 0
17 393 110 67 55 114 47
188 205 53 39 31 43 22
. 57 28 24 71 25 .
314 5 73 80 58 46 88
42 0 1 1 1 2 0
0 29 8 8 23 5 0
137 3 47 177 2 26 31
34 23 31 18 0 1 0
1 1 0 0 21 5 7
10 4 0 49 24 23 57
24 0 0 1 0 1 0
0 8 3 1 13 1 0
55844 13920 8668 10999 16734 5523 28518
27326 7112 4482 5604 8517 2803 0
6808 4186 5395 8217 2720 0 50605
736 4500 11659 8004 10192 15475 5275
0 269 85 177 162 43 0
1992 579 629 1096 204 0 25831
343 2341 24774 393 2159 5952 4143
5183 7886 2667 0 122 41 85
74 21 0 1038 298 335 556
114 0 5707 3861 5009 7589 2608
0 147 44 92 88 22 0
954 281 294 540 90 0 .4353265
.4545455 .4452736 .4045455 .4239766 .4397163 .4082447 .4601626
.4308176 .4294872 .3494624 .4166667 .3825758 . .4766082
.4672619 .4756944 .4284038 .49 . .4238323 .3833333
.489726 .4625 .441092 .3768116 .4034091 .4206349 0
.1666667 .5833333 .4166667 .375 0 0 .4425287
.4583333 .5625 .5108696 .6 0 .3905109 .2777778
.4698582 .4496233 .5416666 .525641 .4166667 .4485294 .2971014
.3924731 .3518519 0 .1666667 0 .4166667 .25
0 0 .4642857 .3 .5119048 .5166667 .5208333
0 .4914966 .4305556 .4565217 .4093567 .4722222 0
0 .5833333 0 .5 0 0 .3854167
.7222222 .9166667 .5064102 .9166667 0
18 24 10 5 2 5 2
13 11 5 3 1 4 .
. 5 2 1 1 2 .
18 0 6 7 5 2 2
2 0 0 0 0 0 0
0 3 0 0 3 0 0
8 0 5 10 0 1 3
3 1 1 0 0 0 0
0 0 0 0 2 0 0
3 0 0 4 2 1 1
2 0 0 0 0 0 0
0 1 0 0 0 0 0
54555 14141 8290 10387 16371 5366 27736
26819 7169 4143 5330 8288 2806 0
6972 4147 5057 8083 2560 0 49482
804 4266 11895 7674 9615 15207 5091
0 276 88 186 197 57 0
1970 526 586 967 217 0 25221
367 2147 24261 437 2119 6058 3843
4940 7714 2666 0 123 37 82
91 34 0 988 263 308 483
105 0 5837 3831 4675 7493 2425
0 153 51 104 106 23 0
982 263 278 484 112 0 0
0 0 0 0 0 0 0
0 0 0 0 . . 0
0 0 0 0 . 0 0
0 0 0 0 0 0 0
0 0 0 0 0 0 0
0 0 0 0 0 0 0
0 0 0 0 0 0 0
0 0 0 0 0 0 0
0 0 0 0 0 0 0
0 0 0 0 0 0 0
0 0 0 0 0 0 0
0 0 0 0 0
19 2 1 . . 1 .
1 1 . . . 1 .
. 1 . . . . .
2 0 0 1 0 0 1
0 0 0 0 0 0 0
0 0 0 0 0 0 0
1 0 0 1 0 0 0
0 0 1 0 0 0 0
0 0 0 0 0 0 0
0 0 0 1 0 0 0
0 0 0 0 0 0 0
0 0 0 0 0 0 0
2 1 0 0 1 0 1
1 0 0 0 1 0 0
1 0 0 0 0 0 2
0 0 1 0 0 1 0
0 0 0 0 0 0 0
0 0 0 0 0 0 1
0 0 1 0 0 0 0
0 1 0 0 0 0 0
0 0 0 0 0 0 0
0 0 1 0 0 0 0
0 0 0 0 0 0 0
0 0 0 0 0 0 0
0 . . 0 . 0 0
. . . 0 . . 0
. . . . . 0 0
0 0 0 0 0 0 0
0 0 0 0 0 0 0
0 0 0 0 0 0 0
0 0 0 0 0 0 0
0 0 0 0 0 0 0
0 0 0 0 0 0 0
0 0 0 0 0 0 0
0 0 0 0 0 0 0
0 0 0 0 0
