# Supplementary material for: Cumulative Risks of Foster Care Placement for Danish Children
Source: PLoS One. 2014 Oct 9;9(10):e109207. doi: 10.1371/journal.pone.0109207 (PMC4192300; doi:10.1371/journal.pone.0109207)
Supplement: File S1 — Data Used to Construct Life Tables. (ZIP) [file pone.0109207.s001.zip › lifetable_region2003 (2).csv]

dictionary {
float age
int cnt
int cnt_1
byte cnt_2
byte cnt_3
int cnt_4
byte cnt_5
_newline
int cntM
int cntF
byte cntM_1
byte cntM_2
byte cntM_3
byte cntM_4
byte cntM_5
_newline
byte cntM_6
byte cntF_1
byte cntF_2
byte cntF_3
byte cntF_4
byte cntF_5
byte cntF_6
_newline
int cnt1
byte cnt2
byte cnt3
byte cnt1_1
byte cnt1_2
byte cnt1_3
byte cnt1_4
_newline
byte cnt1_5
byte cnt1_6
byte cnt2_1
byte cnt2_2
byte cnt2_3
byte cnt2_4
byte cnt2_5
_newline
byte cnt2_6
byte cnt3_1
byte cnt3_2
byte cnt3_3
byte cnt3_4
byte cnt3_5
byte cnt3_6
_newline
int cnt1M
byte cnt2M
byte cnt3M
int cnt1F
byte cnt2F
byte cnt3F
byte cnt1M_1
_newline
byte cnt1M_2
byte cnt1M_3
byte cnt1M_4
byte cnt1M_5
byte cnt1M_6
byte cnt2M_1
byte cnt2M_2
_newline
byte cnt2M_3
byte cnt2M_4
byte cnt2M_5
byte cnt2M_6
byte cnt3M_1
byte cnt3M_2
byte cnt3M_3
_newline
byte cnt3M_4
byte cnt3M_5
byte cnt3M_6
byte cnt1F_1
byte cnt1F_2
byte cnt1F_3
byte cnt1F_4
_newline
byte cnt1F_5
byte cnt1F_6
byte cnt2F_1
byte cnt2F_2
byte cnt2F_3
byte cnt2F_4
byte cnt2F_5
_newline
byte cnt2F_6
byte cnt3F_1
byte cnt3F_2
byte cnt3F_3
byte cnt3F_4
byte cnt3F_5
byte cnt3F_6
_newline
float pop
int pop_1
int pop_2
int pop_3
int pop_4
int pop_5
float popM
_newline
float popF
int popM_1
int popM_2
int popM_3
int popM_4
int popM_5
byte popM_6
_newline
int popF_1
int popF_2
int popF_3
int popF_4
int popF_5
byte popF_6
float pop1
_newline
int pop2
int pop3
int pop1_1
int pop1_2
int pop1_3
int pop1_4
int pop1_5
_newline
byte pop1_6
int pop2_1
byte pop2_2
int pop2_3
int pop2_4
byte pop2_5
byte pop2_6
_newline
int pop3_1
int pop3_2
int pop3_3
int pop3_4
int pop3_5
byte pop3_6
float pop1M
_newline
int pop2M
int pop3M
int pop1F
int pop2F
int pop3F
int pop1M_1
int pop1M_2
_newline
int pop1M_3
int pop1M_4
int pop1M_5
byte pop1M_6
int pop2M_1
byte pop2M_2
byte pop2M_3
_newline
byte pop2M_4
byte pop2M_5
byte pop2M_6
int pop3M_1
int pop3M_2
int pop3M_3
int pop3M_4
_newline
int pop3M_5
byte pop3M_6
int pop1F_1
int pop1F_2
int pop1F_3
int pop1F_4
int pop1F_5
_newline
byte pop1F_6
int pop2F_1
byte pop2F_2
byte pop2F_3
byte pop2F_4
byte pop2F_5
byte pop2F_6
_newline
int pop3F_1
int pop3F_2
int pop3F_3
int pop3F_4
int pop3F_5
byte pop3F_6
float nax
_newline
float nax_1
float nax_2
float nax_3
float nax_4
float nax_5
float naxM
float naxF
_newline
float naxM_1
float naxM_2
float naxM_3
float naxM_4
float naxM_5
byte naxM_6
float naxF_1
_newline
float naxF_2
float naxF_3
float naxF_4
float naxF_5
byte naxF_6
float nax1
float nax2
_newline
float nax3
float nax1_1
float nax1_2
float nax1_3
float nax1_4
float nax1_5
byte nax1_6
_newline
float nax2_1
float nax2_2
float nax2_3
float nax2_4
float nax2_5
byte nax2_6
float nax3_1
_newline
float nax3_2
float nax3_3
float nax3_4
float nax3_5
byte nax3_6
float nax1M
float nax2M
_newline
float nax3M
float nax1F
float nax2F
float nax3F
float nax1M_1
float nax1M_2
float nax1M_3
_newline
float nax1M_4
float nax1M_5
byte nax1M_6
float nax2M_1
float nax2M_2
float nax2M_3
float nax2M_4
_newline
float nax2M_5
byte nax2M_6
float nax3M_1
float nax3M_2
float nax3M_3
float nax3M_4
float nax3M_5
_newline
byte nax3M_6
float nax1F_1
float nax1F_2
float nax1F_3
float nax1F_4
float nax1F_5
byte nax1F_6
_newline
float nax2F_1
float nax2F_2
float nax2F_3
float nax2F_4
byte nax2F_5
byte nax2F_6
float nax3F_1
_newline
float nax3F_2
float nax3F_3
float nax3F_4
float nax3F_5
byte nax3F_6
}
0 124 31 15 24 39 15
59 65 16 6 12 16 9
. 15 9 12 23 6 .
111 7 4 26 15 21 34
15 0 1 0 3 3 0
0 2 0 0 2 0 0
51 5 3 60 2 1 13
6 10 13 9 0 1 0
2 2 0 0 2 0 0
1 0 0 13 9 11 21
6 0 0 0 1 1 0
0 0 0 0 1 0 0
64226 20858 8596 10577 18661 5534 33014
31212 10682 4431 5414 9588 2899 0
10176 4165 5163 9073 2635 0 57481
734 6007 17769 7943 9644 17028 5097
0 365 55 129 132 53 0
2722 598 803 1500 384 0 29566
361 3086 27915 373 2921 9103 4094
4929 8775 2665 0 181 26 58
69 27 0 1398 311 426 744
207 0 8666 3849 4715 8253 2432
0 184 29 71 63 26 0
1324 287 377 756 177 0 .3091398
.266129 .45 .2395833 .2970085 .4 .3403955 .2807692
.2864583 .4861111 .3194444 .2864583 .462963 . .2444444
.4259259 .1597222 .3043478 .3055556 . .3040541 .1904762
.6041666 .2275641 .45 .2579365 .2843137 .4 0
.3333333 0 .1111111 .2222222 0 0 .5833333
0 0 .625 0 0 .3333333 .2166667
.6666666 .2791667 .125 .4166667 .2371795 .4861111 .3666667
.2435897 .462963 0 .3333333 0 .0833333 .2916667
0 0 .5833333 0 0 .8333333 0
0 .2179487 .4259259 .1590909 .3095238 .3055556 0
0 0 .1666667 .0833333 0 0 0
0 0 .4166667 0 0
1 59 17 9 12 18 3
29 30 6 2 5 13 3
. 11 7 7 5 . .
50 2 7 13 8 12 14
3 0 0 1 0 1 0
0 4 0 0 3 0 0
25 1 3 25 1 4 5
1 5 11 3 0 0 1
0 0 0 0 1 0 0
2 0 0 8 7 7 3
0 0 0 0 0 1 0
0 3 0 0 1 0 0
65871 20882 9080 11061 19179 5669 33651
32220 10847 4631 5561 9731 2881 0
10035 4449 5500 9448 2788 0 58923
671 6277 17623 8413 10022 17551 5314
0 322 41 132 130 46 0
2937 626 907 1498 309 0 30085
351 3215 28838 320 3062 9136 4324
5037 8887 2701 0 173 16 75
65 22 0 1538 291 449 779
158 0 8487 4089 4985 8664 2613
0 149 25 57 65 24 0
1399 335 458 719 151 0 .5748588
.5980392 .5740741 .4722222 .6759259 .25 .5775862 .5722222
.625 .25 .5666667 .6858974 .25 . .5833333
.6666667 .4047619 .65 . . .555 .5
.7380952 .5448718 .5833333 .4722222 .6845238 .25 0
0 .5 0 .5 0 0 .7708334
0 0 .6944444 0 0 .5733333 .5
.6388889 .5366667 .5 .8125 .6 0 .5666667
.7045454 .25 0 0 .5 0 0
0 0 .75 0 0 .5833333 0
0 .5104167 .6666667 .4047619 .6111111 0 0
0 0 0 .5 0 0 .7777778
0 0 .9166667 0 0
2 46 18 8 5 11 4
26 20 9 4 2 8 3
. 9 4 3 3 1 .
39 0 7 14 7 5 9
4 0 0 0 0 0 0
0 4 1 0 2 0 0
23 0 3 16 0 4 8
4 2 6 3 0 0 0
0 0 0 0 1 0 0
2 0 0 6 3 3 3
1 0 0 0 0 0 0
0 3 1 0 0 0 0
67702 20793 9595 11770 19639 5905 34629
33073 10632 4898 5953 10100 3046 0
10161 4697 5817 9539 2859 0 60641
690 6370 17495 8884 10758 17978 5526
0 338 56 133 117 46 0
2960 655 879 1544 332 0 31018
337 3273 29623 353 3097 8967 4538
5443 9218 2852 0 172 25 60
61 19 0 1493 335 450 821
174 0 8528 4346 5315 8760 2674
0 166 31 73 56 27 0
1467 320 429 723 158 0 .4710145
.4768519 .4270833 .5166667 .5075758 .375 .3685897 .6041667
.3148148 .3958333 .5833333 .375 .3333333 . .6388889
.4583333 .4722222 .8611111 .5 . .457265 0
.547619 .422619 .4166667 .5166667 .5462963 .375 0
0 0 0 0 0 0 .6666667
.5 0 .3333333 0 0 .3876812 0
.2222222 .5572917 0 .7916667 .3541667 .3958333 .5833333
.3888889 .3333333 0 0 0 0 0
0 0 0 0 0 .3333333 0
0 .5138889 .4444444 .4722222 .8611111 .5 0
0 0 0 0 0 0 .8888889
.5 0 0 0 0
3 69 19 11 16 14 9
36 33 12 4 9 9 2
. 7 7 7 5 7 .
59 1 9 14 10 16 11
8 0 0 1 0 0 0
0 5 0 0 3 1 0
31 0 5 28 1 4 8
4 9 8 2 0 0 0
0 0 0 0 4 0 0
1 0 0 6 6 7 3
6 0 0 1 0 0 0
0 1 0 0 2 1 0
67066 20154 9703 11775 19580 5854 34240
32826 10224 4999 6015 10039 2963 0
9930 4704 5760 9541 2891 0 60196
674 6195 16935 9024 10793 17993 5451
0 308 48 139 129 50 0
2911 631 842 1458 353 0 30694
367 3178 29502 307 3017 8577 4647
5511 9202 2757 0 163 29 78
69 28 0 1484 323 425 768
178 0 8358 4377 5282 8791 2694
0 145 19 61 60 22 0
1427 308 417 690 175 0 .4021739
.4824561 .3181818 .3854167 .3214286 .4907407 .3819444 .4242424
.4722222 .3125 .3055556 .3333333 .5416667 . .5
.3214286 .4880953 .3 .4761905 . .3884181 .0833333
.5277778 .3928571 .3416667 .3854167 .3106061 .5520833 0
0 .0833333 0 0 0 0 .7333333
0 0 .3611111 0 0 .3413979 0
.6333333 .4404762 .0833333 .3958333 .34375 .3125 .3055556
.34375 .5416667 0 0 0 0 0
0 0 .7291667 0 0 .25 0
0 .4583333 .3611111 .4880953 .2222222 .5555556 0
0 .0833333 0 0 0 0 .75
0 0 .4166667 0 0
4 59 16 7 15 15 6
35 24 8 5 13 7 2
. 8 2 2 8 4 .
49 0 10 10 7 15 12
5 0 0 0 0 0 0
0 6 0 0 3 1 0
27 0 8 22 0 2 4
5 13 4 1 0 0 0
0 0 0 0 4 0 0
3 1 0 6 2 2 8
4 0 0 0 0 0 0
0 2 0 0 0 0 0
67240 19835 9863 11675 19817 6050 34495
32745 10165 5106 5953 10123 3148 0
9670 4757 5722 9694 2902 0 60540
655 6045 16721 9184 10704 18264 5667
0 302 44 126 140 43 0
2812 635 845 1413 340 0 31125
324 3046 29415 331 2999 8603 4752
5448 9373 2949 0 158 22 56
64 24 0 1404 332 449 686
175 0 8118 4432 5256 8891 2718
0 144 22 70 76 19 0
1408 303 396 727 165 0 .4265537
.453125 .3809524 .3111111 .4833333 .5555556 .4476191 .3958333
.5104167 .4666667 .3205128 .5595238 .5833333 . .3958333
.1666667 .25 .4166667 .5416667 . .4098639 0
.5083333 .425 .3809524 .3111111 .4930556 .5166667 0
0 0 0 0 0 0 .5
0 0 .4444444 .75 0 .4259259 0
.5208333 .3901515 0 .4583333 .5 .4666667 .3205128
.6458333 .4166667 0 0 0 0 0
0 0 .5208333 0 0 .4444444 .75
0 .375 .1666667 .25 .4166667 .5416667 0
0 0 0 0 0 0 .4583333
0 0 0 0 0
5 63 20 8 12 18 5
41 22 12 6 6 13 4
. 8 2 6 5 1 .
59 0 4 17 8 12 17
5 0 0 0 0 0 0
0 3 0 0 1 0 0
38 0 3 21 0 1 9
6 6 13 4 0 0 0
0 0 0 0 3 0 0
0 0 0 8 2 6 4
1 0 0 0 0 0 0
0 0 0 0 1 0 0
68706 19833 10046 12440 20199 6188 35275
33431 10177 5204 6318 10408 3168 0
9656 4842 6122 9791 3020 0 61673
706 6327 16633 9333 11346 18560 5801
0 297 54 160 143 52 0
2903 659 934 1496 335 0 31703
367 3205 29970 339 3122 8541 4839
5773 9569 2981 0 147 27 88
78 27 0 1489 338 457 761
160 0 8092 4494 5573 8991 2820
0 150 27 72 65 25 0
1414 321 477 735 175 0 .462963
.5041667 .4375 .5625 .4074074 .3 .4186992 .5454546
.4791667 .3888889 .4166667 .4102564 .3125 . .5416667
.5833333 .7083333 .4 .25 . .4477401 0
.6875 .4852941 .4375 .5625 .377451 .3 0
0 0 0 0 0 0 .6111111
0 0 .9166667 0 0 .4035088 0
.6111111 .5277778 0 .9166667 .4351852 .3888889 .4166667
.4102564 .3125 0 0 0 0 0
0 0 .6111111 0 0 0 0
0 .5416667 .5833333 .7083333 .2708333 .25 0
0 0 0 0 0 0 0
0 0 .9166667 0 0
6 68 18 14 12 19 5
38 30 9 6 7 12 4
. 9 8 5 7 1 .
63 0 5 15 14 12 17
5 0 0 0 0 0 0
0 3 0 0 2 0 0
35 0 3 28 0 2 7
6 7 11 4 0 0 0
0 0 0 0 2 0 0
1 0 0 8 8 5 6
1 0 0 0 0 0 0
0 1 0 0 1 0 0
69081 19696 10395 12148 20465 6377 35469
33612 10089 5293 6280 10538 3269 0
9607 5102 5868 9927 3108 0 62299
651 6131 16648 9664 11154 18846 5987
0 305 56 133 127 30 0
2743 675 861 1492 360 0 32059
335 3075 30240 316 3056 8528 4960
5776 9719 3076 0 159 24 65
70 17 0 1402 309 439 749
176 0 8120 4704 5378 9127 2911
0 146 32 68 57 13 0
1341 366 422 743 184 0 .4767157
.5138889 .4464286 .4236111 .495614 .4833333 .4736842 .4805556
.4166667 .4027778 .5357143 .4791667 .5833334 . .6111111
.4791667 .2666667 .5238096 .0833333 . .4603175 0
.6833333 .45 .4464286 .4236111 .5 .4833333 0
0 0 0 0 0 0 .8333333
0 0 .4583333 0 0 .4547619 0
.6944444 .4672619 0 .6666666 .2857143 .4027778 .5357143
.4924242 .5833334 0 0 0 0 0
0 0 .875 0 0 .3333333 0
0 .59375 .4791667 .2666667 .5138889 .0833333 0
0 0 0 0 0 0 .75
0 0 .5833333 0 0
7 66 22 12 13 13 6
38 28 11 7 7 8 5
. 11 5 6 5 1 .
59 0 7 17 12 12 12
6 0 0 0 0 0 0
0 5 0 1 1 0 0
34 0 4 25 0 3 8
7 6 8 5 0 0 0
0 0 0 0 3 0 1
0 0 0 9 5 6 4
1 0 0 0 0 0 0
0 2 0 0 1 0 0
71602 20146 10960 13019 20999 6478 36802
34800 10298 5677 6781 10710 3336 0
9848 5283 6238 10289 3142 0 64870
666 6066 17076 10211 12005 19464 6114
0 278 54 144 149 41 0
2792 695 870 1386 323 0 33346
347 3109 31524 319 2957 8721 5283
6258 9933 3151 0 144 29 79
77 18 0 1433 365 444 700
167 0 8355 4928 5747 9531 2963
0 134 25 65 72 23 0
1359 330 426 686 156 0 .4507576
.3825758 .5347222 .4807692 .448718 .4722222 .4364035 .4702381
.4015152 .5238096 .5238096 .3229167 .45 . .3636364
.55 .4305556 .65 .5833333 . .4576271 0
.3928571 .4313726 .5347222 .4513889 .4166667 .4722222 0
0 0 0 0 0 0 .2166667
0 .8333333 .8333333 0 0 .4485294 0
.3333333 .47 0 .4722222 .4895833 .5238096 .4722222
.3229167 .45 0 0 0 0 0
0 0 .1666667 0 .8333333 0 0
0 .3796296 .55 .4305556 .6041667 .5833333 0
0 0 0 0 0 0 .2916667
0 0 .8333333 0 0
8 78 26 8 14 24 6
48 30 16 3 7 18 4
. 10 5 7 6 2 .
75 2 1 25 8 12 24
6 0 0 0 2 0 0
0 1 0 0 0 0 0
46 1 1 29 1 0 15
3 6 18 4 0 0 0
1 0 0 0 1 0 0
0 0 0 10 5 6 6
2 0 0 0 1 0 0
0 0 0 0 0 0 0
71853 20005 11088 13174 20914 6672 36782
35071 10336 5552 6715 10706 3473 0
9669 5536 6459 10208 3199 0 65189
697 5967 17055 10314 12191 19368 6261
0 286 83 142 127 59 0
2664 691 841 1419 352 0 33360
359 3063 31829 338 2904 8767 5164
6234 9925 3270 0 157 38 65
69 30 0 1412 350 416 712
173 0 8288 5150 5957 9443 2991
0 129 45 77 58 29 0
1252 341 425 707 179 0 .474359
.4711539 .4270833 .4047619 .5416667 .4444444 .5086806 .4194444
.46875 .6111111 .3809524 .5648148 .5625 . .475
.3166667 .4285714 .4722222 .2083333 . .4744444 .625
.1666667 .4833333 .4270833 .3680556 .5416667 .4444444 0
0 0 .625 0 0 0 .1666667
0 0 0 0 0 .5126812 .6666667
.1666667 .4137931 .5833333 0 .4888889 .6111111 .3333333
.5648148 .5625 0 0 0 .6666667 0
0 0 .1666667 0 0 0 0
0 .475 .3166667 .4027778 .4722222 .2083333 0
0 0 .5833333 0 0 0 0
0 0 0 0 0
9 91 17 22 15 31 6
56 35 12 11 7 20 6
. 5 11 8 11 . .
84 1 6 16 21 13 29
5 0 0 0 1 0 0
0 1 1 1 2 1 0
53 1 2 31 0 4 11
11 6 20 5 0 0 0
1 0 0 0 1 0 0
0 1 0 5 10 7 9
0 0 0 0 0 0 0
0 0 1 1 2 0 0
69492 19078 10594 12834 20407 6579 35632
33860 9676 5433 6636 10439 3448 0
9402 5161 6198 9968 3131 0 63044
654 5794 16184 9840 11874 18931 6215
0 248 67 152 145 42 0
2646 687 808 1331 322 0 32365
331 2936 30679 323 2858 8239 5038
6145 9691 3252 0 121 39 77
73 21 0 1316 356 414 675
175 0 7945 4802 5729 9240 2963
0 127 28 75 72 21 0
1330 331 394 656 147 0 .5
.5833333 .4545455 .5944445 .4623656 .3888889 .5416667 .4333333
.5972222 .5227273 .6428571 .5291666 .3888889 . .55
.3863636 .5520833 .3409091 . . .4940476 .75
.5416667 .578125 .468254 .5769231 .4655173 .2833333 0
0 0 .75 0 0 0 .6666667
.1666667 .6666667 .4166667 .9166667 0 .5283019 .75
.7916667 .4354839 0 .4166667 .5909091 .5227273 .625
.5291666 .2833333 0 0 0 .75 0
0 0 .6666667 0 0 0 .9166667
0 .55 .4083333 .5357143 .3240741 0 0
0 0 0 0 0 0 0
.1666667 .6666667 .4166667 0 0
10 109 25 24 17 34 9
68 41 16 14 11 21 6
. 9 10 6 13 3 .
101 4 4 22 23 17 30
9 0 1 0 0 3 0
0 2 1 0 1 0 0
63 3 2 38 1 2 14
13 11 19 6 0 1 0
0 2 0 0 1 1 0
0 0 0 8 10 6 11
3 0 0 0 0 1 0
0 1 0 0 1 0 0
70042 18794 10729 13127 20695 6697 36003
34039 9704 5521 6724 10665 3389 0
9090 5208 6403 10030 3308 0 63551
692 5799 15835 9998 12174 19210 6334
0 274 66 148 153 51 0
2685 665 805 1332 312 0 32620
357 3026 30931 335 2773 8180 5120
6232 9887 3201 0 137 38 70
85 27 0 1387 363 422 693
161 0 7655 4878 5942 9323 3133
0 137 28 78 68 24 0
1298 302 383 639 151 0 .5053517
.46 .5486111 .4607843 .5588235 .3981481 .497549 .5182927
.4375 .5297619 .3863636 .6309524 .3194444 . .5
.575 .5972222 .4423077 .5555556 . .5008251 .4583333
.6666667 .4166667 .5326087 .4607843 .5916667 .3981481 0
.75 0 0 .3611111 0 0 .7916667
.9166667 0 .1666667 0 0 .484127 .5
.9166667 .5285088 .3333333 .4166667 .3809524 .5 .3863636
.6578947 .3194444 0 .75 0 0 .375
0 0 .9166667 .9166667 0 0 0
0 .4791667 .575 .5972222 .4772727 .5555556 0
0 0 0 .3333333 0 0 .6666667
0 0 .1666667 0 0
11 134 36 26 20 35 17
89 45 22 23 17 16 11
. 14 3 3 19 6 .
121 2 11 32 25 17 30
17 0 1 0 1 0 0
0 3 1 2 5 0 0
78 2 9 43 0 2 19
22 14 12 11 0 1 0
1 0 0 0 2 1 2
4 0 0 13 3 3 18
6 0 0 0 0 0 0
0 1 0 0 1 0 0
67063 18056 10218 12579 19835 6375 34397
32666 9289 5252 6413 10248 3195 0
8767 4966 6166 9587 3180 0 60735
699 5629 15334 9456 11575 18352 6018
0 263 71 162 149 54 0
2459 691 842 1334 303 0 31084
371 2942 29651 328 2687 7882 4860
5860 9494 2988 0 139 39 96
69 28 0 1268 353 457 685
179 0 7452 4596 5715 8858 3030
0 124 32 66 80 26 0
1191 338 385 649 124 0 .437811
.3726852 .5192308 .5083333 .4261905 .3921569 .4447566 .4240741
.344697 .5217391 .4901961 .4166667 .4545455 . .4166667
.5 .6111111 .4342105 .2777778 . .4393939 .875
.3409091 .3541667 .54 .4705882 .4555556 .3921569 0
.8333333 0 .9166667 0 0 0 .4166667
0 .625 .25 0 0 .4433761 .875
.3611111 .4321705 0 .25 .3026316 .5454546 .4404762
.4722222 .4545455 0 .8333333 0 .9166667 0
0 0 .5 0 .625 .25 0
0 .4294872 .5 .6111111 .4444444 .2777778 0
0 0 0 0 0 0 .25
0 0 .25 0 0
12 156 56 27 24 28 21
104 52 32 20 15 22 15
. 24 7 9 6 6 .
141 4 11 51 27 22 22
19 0 1 0 1 1 1
0 4 0 1 5 1 0
94 2 8 47 2 3 30
20 13 18 13 0 0 0
1 0 1 0 2 0 1
4 1 0 21 7 9 4
6 0 1 0 0 1 0
0 2 0 0 1 0 0
66509 17578 10177 12784 19539 6431 34172
32337 9056 5206 6518 10127 3265 0
8522 4971 6266 9412 3166 0 60373
706 5430 14979 9385 11849 18085 6075
0 268 79 146 170 43 0
2331 713 789 1284 313 0 31025
363 2784 29348 343 2646 7741 4805
6049 9345 3085 0 135 39 79
88 22 0 1180 362 390 694
158 0 7238 4580 5800 8740 2990
0 133 40 67 82 21 0
1151 351 399 590 155 0 .4690171
.5193452 .3888889 .5243055 .4702381 .3730159 .4615385 .4839744
.5052083 .3916667 .55 .4734848 .3555556 . .5381944
.3809524 .4814815 .4583333 .4166667 . .463357 .2916667
.6060606 .5049019 .3888889 .5265151 .4621212 .3859649 0
.4166667 0 .1666667 .3333333 .25 0 .7291666
0 .8333333 .5333334 .25 0 .4503546 .2083333
.65625 .4893617 .375 .4722222 .4888889 .3916667 .5576923
.4305556 .3717949 0 0 0 .1666667 0
.25 0 .75 0 .8333333 .6666667 .25
0 .5277778 .3809524 .4814815 .6041667 .4166667 0
.4166667 0 0 .3333333 0 0 .7083333
0 0 0 0 0
13 263 74 43 58 65 23
127 136 33 23 33 29 9
. 41 20 25 36 14 .
236 4 23 65 41 53 54
23 0 1 0 2 1 0
0 8 2 3 10 0 0
114 2 11 122 2 12 29
23 31 22 9 0 0 0
2 0 0 0 4 0 0
7 0 0 36 18 22 32
14 0 1 0 0 1 0
0 4 2 3 3 0 0
64440 17182 9902 12125 18932 6299 33036
31404 8825 5035 6160 9818 3198 0
8357 4867 5965 9114 3101 0 58431
692 5317 14583 9135 11228 17519 5966
0 256 73 156 156 51 0
2343 694 741 1257 282 0 29907
360 2769 28524 332 2548 7489 4635
5704 9064 3015 0 136 35 88
70 31 0 1200 365 368 684
152 0 7094 4500 5524 8455 2951
0 120 38 68 86 20 0
1143 329 373 573 130 0 .5015843
.463964 .5213178 .5373563 .4910256 .5253623 .472441 .528799
.4368687 .5434783 .4595959 .4770115 .4537037 . .4857724
.4958333 .64 .5023148 .5714286 . .5158898 .4166667
.3695652 .4910257 .5264227 .5235849 .5262346 .5253623 0
.25 0 .6666667 .0833333 0 0 .2708333
.4166667 .6944444 .3416667 0 0 .4744152 .6666667
.4166667 .5546448 .1666667 .3263889 .4425287 .5434783 .4462366
.4924242 .4537037 0 0 0 .6666667 0
0 0 .3958333 0 0 .4285714 0
0 .5300926 .5046296 .6325758 .5494792 .5714286 0
.25 0 0 .0833333 0 0 .1458333
.4166667 .6944444 .1388889 0 0
14 357 93 66 63 114 21
185 172 45 32 38 65 5
. 48 34 25 49 16 .
305 9 43 74 61 54 96
20 0 1 1 3 4 0
0 18 4 6 14 1 0
157 4 24 148 5 19 35
31 33 53 5 0 0 0
2 2 0 0 10 1 3
10 0 0 39 30 21 43
15 0 1 1 1 2 0
0 8 3 3 4 1 0
62049 16454 9723 11666 18282 5924 31935
30114 8499 4985 6020 9398 3033 0
7955 4738 5646 8884 2891 0 56226
663 5160 13941 8981 10757 16920 5627
0 260 83 128 141 51 0
2253 659 781 1221 246 0 28924
328 2683 27302 335 2477 7204 4613
5544 8682 2881 0 135 34 71
61 27 0 1160 338 405 655
125 0 6737 4368 5213 8238 2746
0 125 49 57 80 24 0
1093 321 376 566 121 0 .4736228
.4614695 .4760101 .4312169 .499269 .5079365 .4711712 .4762597
.4185185 .4557292 .4758772 .5128205 .4666667 . .5017361
.4950981 .3633333 .4812925 .5208333 . .4650273 .5462963
.5193799 .4414414 .4767759 .4243827 .4904514 .5041667 0
.6666667 .5 .5833333 .5 0 0 .5324074
.4583333 .4166667 .5595238 .5833333 0 .4575371 .5625
.5451389 .472973 .5333334 .4868421 .3952381 .4489247 .4570707
.5031447 .4666667 0 0 0 .5 .625
0 0 .5 .6666667 .6666667 .5416667 0
0 .482906 .5055556 .3730159 .4748062 .5166667 0
.6666667 .5 .75 .375 0 0 .5729167
.3888889 .1666667 .6041667 .5833333 0
15 364 108 53 62 104 37
195 169 56 23 34 60 22
. 52 30 28 44 15 .
317 3 44 89 45 56 92
35 0 1 1 1 0 0
0 18 7 5 12 2 0
164 3 28 153 0 16 44
17 30 52 21 0 1 1
1 0 0 0 11 5 3
8 1 0 45 28 26 40
14 0 0 0 0 0 0
0 7 2 2 4 1 0
59385 15369 9103 11425 17620 5868 30617
28768 7912 4715 5816 9102 3072 0
7457 4388 5609 8518 2796 0 53738
646 5001 12877 8406 10529 16357 5569
0 236 90 152 131 37 0
2256 607 744 1132 262 0 27685
344 2588 26053 302 2413 6624 4356
5343 8433 2929 0 133 41 82
71 17 0 1155 318 391 598
126 0 6253 4050 5186 7924 2640
0 103 49 70 60 20 0
1101 289 353 534 136 0 .46337
.4575617 .4795597 .5120968 .4663461 .3671171 .4376068 .4930966
.4345238 .4710145 .4877451 .4333333 .344697 . .4823718
.4861111 .5416667 .5113636 .4 . .4553102 .25
.5359849 .4616105 .4685185 .5089286 .446558 .3595238 0
.0833333 .1666667 .5 0 0 0 .4583333
.5952381 .55 .6180556 .5 0 .4314024 .25
.4940476 .4809368 0 .609375 .4469697 .4656863 .4722222
.4214744 .3373016 0 .0833333 .1666667 .5 0
0 0 .4166667 .55 .6388889 .5104167 .5
0 .4759259 .4702381 .551282 .4791667 .3928571 0
0 0 0 0 0 0 .5238095
.7083334 .4166667 .8333334 .5 0
16 394 116 63 69 105 41
200 194 59 31 30 57 23
. 57 32 39 48 18 .
344 3 47 89 57 66 92
40 0 2 1 0 0 0
0 25 5 3 13 1 0
172 2 26 172 1 21 43
29 29 49 22 0 1 1
0 0 0 0 15 1 1
8 1 0 46 28 37 43
18 0 1 0 0 0 0
0 10 4 2 5 0 0
58985 15082 9325 11279 17483 5816 30292
28693 7694 4739 5839 8997 3023 0
7388 4586 5440 8486 2793 0 53374
748 4863 12657 8567 10432 16198 5520
0 261 86 186 164 51 0
2164 672 661 1121 245 0 27411
391 2490 25963 357 2373 6455 4345
5413 8331 2867 0 138 44 99
89 21 0 1101 350 327 577
135 0 6202 4222 5019 7867 2653
0 123 42 87 75 30 0
1063 322 334 544 110 0 .4570643
.4116379 .4775132 .4855072 .4412698 .546748 .4570833 .4570447
.4166667 .5107527 .4527778 .4429825 .5289855 . .4064327
.4453125 .5106838 .4392361 .5694444 . .4622093 .4166667
.4219858 .414794 .4809942 .4823232 .4483696 .5395833 0
.2916667 .6666667 0 0 0 0 .41
.4 .5555556 .3910256 .8333333 0 .4718992 .375
.3653846 .4525194 .5 .4920635 .4379845 .520115 .4626437
.4591837 .5151515 0 .0833333 .6666667 0 0
0 0 .3777778 .0833333 .1666667 .34375 .8333333
0 .3931159 .4404762 .4977477 .4360465 .5694444 0
.5 0 0 0 0 0 .4583333
.4791667 .75 .4666667 0 0
17 355 121 58 46 79 51
168 187 51 28 23 40 26
. 70 30 23 39 25 .
284 5 66 80 52 43 66
43 0 4 0 0 1 0
0 37 6 3 12 8 0
126 2 40 158 3 26 27
23 23 34 19 0 2 0
0 0 0 0 22 5 0
6 7 0 53 29 20 32
24 0 2 0 0 1 0
0 15 1 3 6 1 0
58056 14806 8979 11172 17265 5834 29573
28483 7485 4570 5629 8909 2980 0
7321 4409 5543 8356 2854 0 52527
719 4810 12372 8308 10338 15991 5518
0 256 81 156 176 50 0
2178 590 678 1098 266 0 26722
346 2505 25805 373 2305 6230 4243
5199 8238 2812 0 120 35 77
91 23 0 1135 292 353 580
145 0 6142 4065 5139 7753 2706
0 136 46 79 85 27 0
1043 298 325 518 121 0 .414554
.3884298 .4454023 .4692029 .4113924 .3970588 .452381 .3805704
.4232026 .4642857 .5253623 .45625 .426282 . .3630952
.4277778 .4130435 .3653846 .3666667 . .4163733 .2833333
.4166667 .3739583 .4471154 .4806201 .4179293 .3914729 0
.2708333 0 0 .3333333 0 0 .4324324
.4305556 .3055556 .3819444 .4270833 0 .4556878 .1666667
.45625 .3850211 .3611111 .3557692 .4166667 .4565217 .5253623
.4632353 .4122807 0 .1666667 0 0 0
0 0 .4545454 .5 0 .4166667 .4642857
0 .3522013 .4396552 .4291667 .3697917 .375 0
.375 0 0 .3333333 0 0 .4
.0833333 .3055556 .3472222 .1666667 0
18 20 4 2 6 4 4
13 7 3 1 5 2 2
. 1 1 1 2 2 .
16 0 4 4 1 6 2
3 0 0 0 0 0 0
0 0 1 0 2 1 0
11 0 2 5 0 2 3
1 5 1 1 0 0 0
0 0 0 0 0 0 0
1 1 0 1 0 1 1
2 0 0 0 0 0 0
0 0 1 0 1 0 0
55772 14101 8559 10920 16720 5472 28498
27274 7176 4436 5563 8542 2781 0
6925 4123 5357 8178 2691 0 50252
783 4732 11730 7853 10080 15382 5207
0 294 95 175 165 54 0
2077 609 663 1173 210 0 25678
357 2460 24574 426 2272 5967 4076
5136 7859 2640 0 131 44 79
80 23 0 1078 316 346 603
117 0 5763 3777 4944 7523 2567
0 163 51 96 85 31 0
999 293 317 570 93 0 0
0 0 0 0 0 0 0
0 0 0 0 0 . 0
0 0 0 0 . 0 0
0 0 0 0 0 0 0
0 0 0 0 0 0 0
0 0 0 0 0 0 0
0 0 0 0 0 0 0
0 0 0 0 0 0 0
0 0 0 0 0 0 0
0 0 0 0 0 0 0
0 0 0 0 0 0 0
0 0 0 0 0
19 2 . 1 . 1 .
1 1 . 1 . . .
. . . . 1 . .
2 0 0 0 1 0 1
0 0 0 0 0 0 0
0 0 0 0 0 0 0
1 0 0 1 0 0 0
1 0 0 0 0 0 0
0 0 0 0 0 0 0
0 0 0 0 0 0 1
0 0 0 0 0 0 0
0 0 0 0 0 0 0
2 0 1 0 1 0 1
1 0 1 0 0 0 0
0 0 0 1 0 0 2
0 0 0 1 0 1 0
0 0 0 0 0 0 0
0 0 0 0 0 0 1
0 0 1 0 0 0 1
0 0 0 0 0 0 0
0 0 0 0 0 0 0
0 0 0 0 0 1 0
0 0 0 0 0 0 0
0 0 0 0 0 0 0
. 0 . 0 . 0 0
. 0 . . . . .
. . 0 . . 0 0
0 0 0 0 0 0 0
0 0 0 0 0 0 0
0 0 0 0 0 0 0
0 0 0 0 0 0 0
0 0 0 0 0 0 0
0 0 0 0 0 0 0
0 0 0 0 0 0 0
0 0 0 0 0 0 0
0 0 0 0 0
