# Supplementary material for: Cumulative Risks of Foster Care Placement for Danish Children
Source: PLoS One. 2014 Oct 9;9(10):e109207. doi: 10.1371/journal.pone.0109207 (PMC4192300; doi:10.1371/journal.pone.0109207)
Supplement: File S1 — Data Used to Construct Life Tables. (ZIP) [file pone.0109207.s001.zip › lifetable_region2004 (2).csv]

dictionary {
float age
int cnt
int cnt_1
byte cnt_2
byte cnt_3
int cnt_4
byte cnt_5
_newline
int cntM
int cntF
byte cntM_1
byte cntM_2
byte cntM_3
byte cntM_4
byte cntM_5
_newline
byte cntM_6
byte cntF_1
byte cntF_2
byte cntF_3
byte cntF_4
byte cntF_5
byte cntF_6
_newline
int cnt1
byte cnt2
byte cnt3
int cnt1_1
byte cnt1_2
byte cnt1_3
byte cnt1_4
_newline
byte cnt1_5
byte cnt1_6
byte cnt2_1
byte cnt2_2
byte cnt2_3
byte cnt2_4
byte cnt2_5
_newline
byte cnt2_6
byte cnt3_1
byte cnt3_2
byte cnt3_3
byte cnt3_4
byte cnt3_5
byte cnt3_6
_newline
int cnt1M
byte cnt2M
byte cnt3M
int cnt1F
byte cnt2F
byte cnt3F
byte cnt1M_1
_newline
byte cnt1M_2
byte cnt1M_3
byte cnt1M_4
byte cnt1M_5
byte cnt1M_6
byte cnt2M_1
byte cnt2M_2
_newline
byte cnt2M_3
byte cnt2M_4
byte cnt2M_5
byte cnt2M_6
byte cnt3M_1
byte cnt3M_2
byte cnt3M_3
_newline
byte cnt3M_4
byte cnt3M_5
byte cnt3M_6
byte cnt1F_1
byte cnt1F_2
byte cnt1F_3
byte cnt1F_4
_newline
byte cnt1F_5
byte cnt1F_6
byte cnt2F_1
byte cnt2F_2
byte cnt2F_3
byte cnt2F_4
byte cnt2F_5
_newline
byte cnt2F_6
byte cnt3F_1
byte cnt3F_2
byte cnt3F_3
byte cnt3F_4
byte cnt3F_5
byte cnt3F_6
_newline
float pop
int pop_1
int pop_2
int pop_3
int pop_4
int pop_5
float popM
_newline
float popF
int popM_1
int popM_2
int popM_3
int popM_4
int popM_5
byte popM_6
_newline
int popF_1
int popF_2
int popF_3
int popF_4
int popF_5
byte popF_6
float pop1
_newline
int pop2
int pop3
int pop1_1
int pop1_2
int pop1_3
int pop1_4
int pop1_5
_newline
byte pop1_6
int pop2_1
int pop2_2
int pop2_3
int pop2_4
byte pop2_5
byte pop2_6
_newline
int pop3_1
int pop3_2
int pop3_3
int pop3_4
int pop3_5
byte pop3_6
float pop1M
_newline
int pop2M
int pop3M
int pop1F
int pop2F
int pop3F
int pop1M_1
int pop1M_2
_newline
int pop1M_3
int pop1M_4
int pop1M_5
byte pop1M_6
int pop2M_1
byte pop2M_2
int pop2M_3
_newline
byte pop2M_4
byte pop2M_5
byte pop2M_6
int pop3M_1
int pop3M_2
int pop3M_3
int pop3M_4
_newline
int pop3M_5
byte pop3M_6
int pop1F_1
int pop1F_2
int pop1F_3
int pop1F_4
int pop1F_5
_newline
byte pop1F_6
int pop2F_1
byte pop2F_2
byte pop2F_3
byte pop2F_4
byte pop2F_5
byte pop2F_6
_newline
int pop3F_1
int pop3F_2
int pop3F_3
int pop3F_4
int pop3F_5
byte pop3F_6
float nax
_newline
float nax_1
float nax_2
float nax_3
float nax_4
float nax_5
float naxM
float naxF
_newline
float naxM_1
float naxM_2
float naxM_3
float naxM_4
float naxM_5
byte naxM_6
float naxF_1
_newline
float naxF_2
float naxF_3
float naxF_4
float naxF_5
byte naxF_6
float nax1
float nax2
_newline
float nax3
float nax1_1
float nax1_2
float nax1_3
float nax1_4
float nax1_5
byte nax1_6
_newline
float nax2_1
float nax2_2
float nax2_3
float nax2_4
float nax2_5
byte nax2_6
float nax3_1
_newline
float nax3_2
float nax3_3
float nax3_4
float nax3_5
byte nax3_6
float nax1M
float nax2M
_newline
float nax3M
float nax1F
float nax2F
float nax3F
float nax1M_1
float nax1M_2
float nax1M_3
_newline
float nax1M_4
float nax1M_5
byte nax1M_6
float nax2M_1
float nax2M_2
float nax2M_3
float nax2M_4
_newline
float nax2M_5
byte nax2M_6
float nax3M_1
float nax3M_2
float nax3M_3
float nax3M_4
float nax3M_5
_newline
byte nax3M_6
float nax1F_1
float nax1F_2
float nax1F_3
float nax1F_4
float nax1F_5
byte nax1F_6
_newline
float nax2F_1
float nax2F_2
float nax2F_3
float nax2F_4
float nax2F_5
byte nax2F_6
float nax3F_1
_newline
float nax3F_2
float nax3F_3
float nax3F_4
float nax3F_5
byte nax3F_6
}
0 143 36 16 39 40 12
77 66 18 10 25 18 6
. 18 6 14 22 6 .
133 2 3 29 15 39 38
12 0 2 0 0 0 0
0 0 1 0 2 0 0
70 2 3 63 0 0 14
9 25 16 6 0 2 0
0 0 0 0 0 1 0
2 0 0 15 6 14 22
6 0 0 0 0 0 0
0 0 0 0 0 0 0
65119 21253 8667 10676 19033 5490 33390
31729 10934 4485 5329 9788 2854 0
10319 4182 5347 9245 2636 0 58613
727 5772 18304 8021 9739 17446 5103
0 348 46 125 157 51 0
2595 600 812 1429 336 0 30017
375 2994 28596 352 2778 9411 4155
4862 8937 2652 0 179 24 65
84 23 0 1341 306 402 766
179 0 8893 3866 4877 8509 2451
0 169 22 60 73 28 0
1254 294 410 663 157 0 .3286713
.3657407 .25 .3076923 .3458333 .3333333 .3474026 .3068182
.4259259 .1583333 .3033333 .412037 .4166667 . .3055556
.4027778 .3154762 .2916667 .25 . .3151629 .7083333
.3611111 .316092 .2555555 .3076923 .3399123 .3333333 0
.7083333 0 0 0 0 0 0
.1666667 0 .4583333 0 0 .3333333 .7083333
.3611111 .2949736 0 0 .3809524 .1574074 .3033333
.40625 .4166667 0 .7083333 0 0 0
0 0 0 .1666667 0 .4583333 0
0 .2555555 .4027778 .3154762 .2916667 .25 0
0 0 0 0 0 0 0
0 0 0 0 0
1 58 13 13 12 11 9
23 35 5 6 5 2 5
. 8 7 7 9 4 .
53 1 4 11 10 12 11
9 0 0 1 0 0 0
0 2 2 0 0 0 0
21 1 1 32 0 3 4
5 5 2 5 0 0 1
0 0 0 0 1 0 0
0 0 0 7 5 7 9
4 0 0 0 0 0 0
0 1 2 0 0 0 0
64550 20454 8946 10765 18789 5596 33145
31405 10456 4608 5489 9655 2937 0
9998 4338 5276 9134 2659 0 57890
681 5977 17406 8293 9824 17198 5169
0 343 52 120 114 52 0
2705 600 820 1477 375 0 29749
331 3064 28141 350 2913 8905 4266
5014 8857 2707 0 172 25 49
57 28 0 1379 317 425 741
202 0 8501 4027 4810 8341 2462
0 171 27 71 57 24 0
1326 283 395 736 173 0 .5
.4871795 .4871795 .5208333 .5454546 .4537037 .442029 .5380952
.5166667 .4027778 .4666667 .2916667 .45 . .46875
.5595238 .5595238 .6018519 .4583333 . .495283 .1666667
.6458334 .4621212 .4833333 .5208333 .5454546 .4537037 0
0 .1666667 0 0 0 0 .625
.6666667 0 0 0 0 .4603175 .1666667
.3333333 .5182292 0 .75 .5625 .45 .4666667
.2916667 .45 0 0 .1666667 0 0
0 0 .3333333 0 0 0 0
0 .4047619 .5166667 .5595238 .6018519 .4583333 0
0 0 0 0 0 0 .9166667
.6666667 0 0 0 0
2 49 9 9 8 12 11
29 20 6 6 4 7 6
. 3 3 4 5 5 .
43 0 6 5 8 8 11
11 0 0 0 0 0 0
0 4 1 0 1 0 0
26 0 3 17 0 3 4
6 4 6 6 0 0 0
0 0 0 0 2 0 0
1 0 0 1 2 4 5
5 0 0 0 0 0 0
0 2 1 0 0 0 0
65884 20427 9338 11164 19275 5680 33639
32245 10593 4763 5629 9770 2884 0
9834 4575 5535 9505 2796 0 59038
653 6193 17223 8672 10139 17674 5330
0 304 41 132 129 47 0
2900 625 893 1472 303 0 30113
350 3176 28925 303 3017 8902 4455
5110 8938 2708 0 171 18 74
64 23 0 1520 290 445 768
153 0 8321 4217 5029 8736 2622
0 133 23 58 65 24 0
1380 335 448 704 150 0 .4438775
.4722222 .5648148 .3333333 .5555556 .280303 .4971264 .3666667
.5416667 .5694444 .3541667 .5952381 .3611111 . .3333333
.5555556 .3125 .5 .1833333 . .4457364 0
.4305556 .5666667 .5520833 .3333333 .5606061 .280303 0
0 0 0 0 0 0 .3541667
.6666667 0 .5 0 0 .5064102 0
.4166667 .3529412 0 .4444444 .625 .5694444 .3541667
.6111111 .3611111 0 0 0 0 0
0 0 .375 0 0 .5 0
0 .3333333 .5 .3125 .5 .1833333 0
0 0 0 0 0 0 .3333333
.6666667 0 0 0 0
3 58 10 10 11 21 6
24 34 3 4 3 12 2
. 7 6 8 9 4 .
56 1 1 10 9 11 20
6 0 0 1 0 0 0
0 0 0 0 1 0 0
24 0 0 32 1 1 3
4 3 12 2 0 0 0
0 0 0 0 0 0 0
0 0 0 7 5 8 8
4 0 0 1 0 0 0
0 0 0 0 1 0 0
67797 20440 9813 11862 19773 5909 34671
33126 10405 5035 6032 10134 3065 0
10035 4778 5830 9639 2844 0 60726
699 6372 17156 9086 10854 18089 5541
0 344 54 132 125 44 0
2940 673 876 1559 324 0 31046
350 3275 29680 349 3097 8745 4666
5512 9251 2872 0 176 25 63
65 21 0 1484 344 457 818
172 0 8411 4420 5342 8838 2669
0 168 29 69 60 23 0
1456 329 419 741 152 0 .4683908
.4666667 .4666667 .5757576 .4365079 .3888889 .4895833 .4534314
.4444444 .7916667 .6388889 .4166667 .1666667 . .4761905
.25 .5520833 .462963 .5 . .4776786 0
.4166667 .4666667 .5185185 .5757576 .4375 .3888889 0
0 0 0 0 0 0 0
0 0 .4166667 0 0 .4895833 0
0 .46875 0 .4166667 .4444444 .7916667 .6388889
.4166667 .1666667 0 0 0 0 0
0 0 0 0 0 0 0
0 .4761905 .3 .5520833 .46875 .5 0
0 0 0 0 0 0 0
0 0 .4166667 0 0
4 62 18 11 6 15 12
32 30 9 5 3 11 4
. 9 6 3 4 8 .
56 1 5 15 10 6 14
11 0 0 0 0 0 1
0 3 1 0 1 0 0
27 1 4 29 0 1 7
4 3 10 3 0 0 0
0 0 1 0 2 1 0
1 0 0 8 6 3 4
8 0 0 0 0 0 0
0 1 0 0 0 0 0
67091 19914 9872 11819 19636 5850 34252
32839 10096 5100 6033 10075 2948 0
9818 4772 5786 9561 2902 0 60242
652 6196 16716 9192 10838 18040 5456
0 297 43 135 126 51 0
2901 637 845 1470 343 0 30720
344 3187 29522 308 3009 8461 4746
5530 9237 2746 0 149 27 78
63 27 0 1486 327 424 775
175 0 8255 4446 5308 8803 2710
0 148 16 57 63 24 0
1415 310 421 695 168 0 .4395161
.4027778 .4318182 .5972222 .4 .4722222 .4973958 .3777778
.5740741 .4833333 .4722222 .4621212 .4583333 . .2314815
.3888889 .7222222 .2291667 .4791667 . .4553571 .1666667
.3166667 .4277778 .4083333 .5972222 .422619 .5 0
0 0 0 0 .1666667 0 .2777778
.6666667 0 .0833333 0 0 .5277778 .1666667
.375 .387931 0 .0833333 .6309524 .4375 .4722222
.5 .5555556 0 0 0 0 0
.1666667 0 .375 .6666667 0 .0833333 0
0 .25 .3888889 .7222222 .2291667 .4791667 0
0 0 0 0 0 0 .0833333
0 0 0 0 0
5 62 17 10 14 15 6
27 35 9 4 6 7 1
. 8 6 8 8 5 .
56 1 5 13 10 14 14
5 0 1 0 0 0 0
0 3 0 0 1 1 0
24 0 3 32 1 2 7
4 6 7 0 0 0 0
0 0 0 0 2 0 0
0 1 0 6 6 8 7
5 0 1 0 0 0 0
0 1 0 0 1 0 0
67279 19599 9974 11756 19896 6054 34493
32786 10047 5156 5993 10144 3153 0
9552 4818 5763 9752 2901 0 60560
665 6054 16509 9268 10762 18349 5672
0 295 47 130 146 47 0
2795 659 864 1401 335 0 31124
323 3046 29436 342 3008 8506 4790
5478 9396 2954 0 146 26 57
65 29 0 1395 340 458 683
170 0 8003 4478 5284 8953 2718
0 149 21 73 81 18 0
1400 319 406 718 165 0 .4663979
.4411765 .4916667 .4464286 .4888889 .4861111 .4907407 .4476191
.5 .3958333 .4305556 .5357143 .8333333 . .375
.5555555 .4583333 .4479167 .4166667 . .4389881 .5833333
.75 .3589744 .4916667 .4464286 .4761905 .4166667 0
.5833333 0 0 0 0 0 .75
0 0 .6666667 .8333333 0 .4513889 0
.8055555 .4296875 .5833333 .6666667 .4166667 .3958333 .4305556
.5357143 0 0 0 0 0 0
0 0 .7916666 0 0 0 .8333333
0 .2916667 .5555555 .4583333 .4166667 .4166667 0
.5833333 0 0 0 0 0 .6666667
0 0 .6666667 0 0
6 67 18 9 9 24 7
39 28 10 4 6 17 2
. 8 5 3 7 5 .
60 1 6 14 9 8 23
6 0 0 0 1 0 0
0 4 0 0 1 1 0
37 0 2 23 1 4 9
4 6 16 2 0 0 0
0 0 0 0 1 0 0
1 0 0 5 5 2 7
4 0 0 0 1 0 0
0 3 0 0 0 1 0
68784 19615 10196 12478 20312 6183 35312
33472 10056 5263 6337 10493 3163 0
9559 4933 6141 9819 3020 0 61758
706 6320 16434 9467 11409 18647 5801
0 285 57 164 148 52 0
2896 672 905 1517 330 0 31767
358 3187 29991 348 3133 8454 4885
5803 9646 2979 0 135 29 90
78 26 0 1467 349 444 769
158 0 7980 4582 5606 9001 2822
0 150 28 74 70 26 0
1429 323 461 748 172 0 .4017413
.4305556 .4907407 .3333333 .375 .3928571 .4081196 .3928571
.425 .5 .4305556 .3333333 .7083334 . .4375
.4833333 .1388889 .4761905 .2666667 . .3958333 .3333333
.4722222 .3928571 .4907407 .3333333 .365942 .4583333 0
0 0 .3333333 0 0 0 .5625
0 0 .5833333 0 0 .3941441 0
.6666666 .3985507 .3333333 .375 .3888889 .5 .4305556
.3177083 .7083334 0 0 0 0 0
0 0 .75 0 0 .5833333 0
0 .4 .4833333 .0416667 .4761905 .3333333 0
0 0 .3333333 0 0 0 .5
0 0 0 0 0
7 84 26 13 12 19 14
43 41 16 5 6 7 9
. 10 8 6 12 5 .
77 1 6 22 13 12 19
11 0 1 0 0 0 0
0 3 0 0 0 3 0
37 0 6 40 1 0 13
5 6 7 6 0 0 0
0 0 0 0 3 0 0
0 3 0 9 8 6 12
5 0 1 0 0 0 0
0 0 0 0 0 0 0
69153 19567 10453 12239 20518 6376 35509
33644 9999 5315 6341 10582 3272 0
9568 5138 5898 9936 3104 0 62328
655 6170 16540 9705 11222 18877 5984
0 299 55 136 134 31 0
2728 693 881 1507 361 0 32080
341 3088 30248 314 3082 8458 4983
5813 9747 3079 0 155 20 70
79 17 0 1386 312 458 756
176 0 8082 4722 5409 9130 2905
0 144 35 66 55 14 0
1342 381 423 751 185 0 .5089286
.4807692 .4935898 .4861111 .5657895 .5178571 .494186 .5243902
.4427083 .55 .375 .6071429 .5462963 . .5416667
.4583333 .5972222 .5416667 .4666667 . .4945887 .75
.6527778 .4621212 .4935898 .4861111 .5657895 .4469697 0
.75 0 0 0 0 0 .5277778
0 0 0 .7777778 0 .4684685 0
.6527778 .51875 .75 0 .4230769 .55 .375
.6071429 .4305556 0 0 0 0 0
0 0 .5277778 0 0 0 .7777778
0 .5185185 .4583333 .5972222 .5416667 .4666667 0
.75 0 0 0 0 0 0
0 0 0 0 0
8 103 24 20 11 35 13
64 39 18 14 6 20 6
. 6 6 5 15 7 .
96 2 5 21 20 10 32
13 0 2 0 0 0 0
0 1 0 1 3 0 0
62 0 2 34 2 3 17
14 6 19 6 0 0 0
0 0 0 0 1 0 0
1 0 0 4 6 4 13
7 0 2 0 0 0 0
0 0 0 1 2 0 0
71714 20013 11037 13097 21083 6484 36864
34850 10230 5723 6818 10749 3344 0
9783 5314 6279 10334 3140 0 64926
675 6113 16970 10276 12059 19497 6124
0 271 51 160 151 42 0
2772 710 878 1435 318 0 33386
350 3128 31540 325 2985 8667 5321
6287 9953 3158 0 138 26 89
77 20 0 1425 376 442 719
166 0 8303 4955 5772 9544 2966
0 133 25 71 74 22 0
1347 334 436 716 152 0 .4660194
.4722222 .425 .5606061 .4119048 .5833333 .4231771 .5363248
.4583333 .3988095 .6111111 .3541667 .4166667 . .5138889
.4861111 .5 .4888889 .7261904 . .4800347 .25
.2833333 .5079365 .425 .6166667 .4114583 .5833333 0
.25 0 0 0 0 0 .1666667
0 0 .4166667 0 0 .4247312 0
.375 .5808824 .25 .2222222 .4754902 .3988095 .6111111
.3421053 .4166667 0 0 0 0 0
0 0 .1666667 0 0 .5833333 0
0 .6458333 .4861111 .625 .5128205 .7261904 0
.25 0 0 0 0 0 0
0 0 .3333333 0 0
9 82 29 16 9 19 9
48 34 18 11 3 12 4
. 11 5 6 7 5 .
76 0 6 24 16 9 19
8 0 0 0 0 0 0
0 5 0 0 0 1 0
45 0 3 31 0 3 15
11 3 12 4 0 0 0
0 0 0 0 3 0 0
0 0 0 9 5 6 7
4 0 0 0 0 0 0
0 2 0 0 0 1 0
71932 19897 11171 13213 20991 6660 36786
35146 10270 5590 6724 10738 3464 0
9627 5581 6489 10253 3196 0 65198
689 6045 16955 10380 12219 19397 6247
0 277 78 138 138 58 0
2665 713 856 1456 355 0 33329
362 3095 31869 327 2950 8701 5199
6233 9935 3261 0 161 31 66
74 30 0 1408 360 425 729
173 0 8254 5181 5986 9462 2986
0 116 47 72 64 28 0
1257 353 431 727 182 0 .4837399
.5028735 .4166667 .5092593 .4473684 .5925926 .5052083 .4534314
.5324074 .4015152 .6388889 .4861111 .625 . .4545455
.45 .4444444 .3809524 .5666667 . .4824561 0
.5 .4965278 .4166667 .5092593 .4473684 .625 0
0 0 0 0 0 0 .5333334
0 0 0 .3333333 0 .5037037 0
.5277778 .4516129 0 .4722222 .5333334 .4015152 .6388889
.4861111 .625 0 0 0 0 0
0 0 .5277778 0 0 0 0
0 .4351852 .45 .4444444 .3809524 .625 0
0 0 0 0 0 0 .5416667
0 0 0 .3333333 0
10 95 32 16 16 23 8
58 37 20 9 10 14 5
. 12 7 6 9 3 .
86 2 7 27 16 14 23
6 0 2 0 0 0 0
0 3 0 2 0 2 0
54 1 3 32 1 4 17
9 10 14 4 0 1 0
0 0 0 0 2 0 0
0 1 0 10 7 4 9
2 0 1 0 0 0 0
0 1 0 2 0 1 0
69602 19003 10659 12909 20444 6587 35694
33908 9645 5465 6688 10446 3450 0
9358 5194 6221 9998 3137 0 63065
659 5878 16095 9895 11926 18933 6216
0 249 64 156 149 41 0
2659 700 827 1362 330 0 32369
329 2996 30696 330 2882 8190 5070
6181 9678 3250 0 122 36 75
76 20 0 1333 359 432 692
180 0 7905 4825 5745 9255 2966
0 127 28 81 73 21 0
1326 341 395 670 150 0 .4622807
.40625 .4375 .4895833 .4891304 .6041666 .4899425 .4189189
.4416667 .4444444 .6083333 .4642857 .6 . .3472222
.4285714 .2916667 .5277778 .6111111 . .4602713 .5833333
.452381 .4074074 .4375 .4642857 .4891304 .6388889 0
.5833333 0 0 0 0 0 .2777778
0 .6666667 0 .5 0 .4876543 .75
.4444444 .4140625 .4166667 .4583333 .4313726 .4444444 .6083333
.4642857 .6041667 0 .75 0 0 0
0 0 .375 0 0 0 .5833333
0 .3666667 .4285714 .1041667 .5277778 .7083333 0
.4166667 0 0 0 0 0 .0833333
0 .6666667 0 .4166667 0
11 134 44 26 15 29 20
80 54 19 16 14 18 13
. 25 10 1 11 7 .
119 1 14 37 24 14 26
18 0 0 0 0 0 1
0 7 2 1 3 1 0
69 1 10 50 0 4 15
15 13 15 11 0 0 0
0 0 1 0 4 1 1
3 1 0 22 9 1 11
7 0 0 0 0 0 0
0 3 1 0 0 0 0
70169 18763 10811 13178 20734 6683 36082
34087 9691 5556 6745 10711 3379 0
9072 5255 6433 10023 3304 0 63583
696 5890 15787 10050 12205 19217 6324
0 270 69 153 151 53 0
2706 692 820 1366 306 0 32647
354 3081 30936 342 2809 8161 5146
6233 9910 3197 0 133 38 74
82 27 0 1397 372 438 719
155 0 7626 4904 5972 9307 3127
0 137 31 79 69 26 0
1309 320 382 647 151 0 .4800995
.5113636 .4102564 .4222222 .5431035 .4541667 .45625 .5154321
.5131579 .3958333 .422619 .4861111 .4423077 . .51
.4333333 .4166667 .6363636 .4761905 . .4901961 0
.4285714 .5247748 .4270833 .4285714 .5448718 .4722222 0
0 0 0 0 0 0 .4404762
.2083333 .3333333 .5277778 .5833333 0 .4613526 0
.4666667 .53 0 .3333333 .5055556 .4222222 .4294872
.4777778 .469697 0 0 0 0 0
0 0 .5416667 0 .3333333 .5277778 .5833333
0 .5378788 .4351852 .4166667 .6363636 .4761905 0
0 0 0 0 0 0 .3055556
.4166667 0 0 0 0
12 156 36 32 20 45 23
98 58 23 23 16 23 13
. 13 9 4 22 10 .
140 0 16 30 31 18 41
20 0 0 0 0 0 0
0 6 1 2 4 3 0
88 0 10 52 0 6 18
22 15 22 11 0 0 0
0 0 0 0 5 1 1
1 2 0 12 9 3 19
9 0 0 0 0 0 0
0 1 0 1 3 1 0
67147 17970 10308 12630 19867 6372 34439
32708 9244 5304 6444 10254 3193 0
8726 5004 6186 9613 3179 0 60710
712 5725 15237 9523 11597 18350 6003
0 260 74 173 148 57 0
2473 711 860 1369 312 0 31083
371 2985 29627 341 2740 7839 4897
5885 9480 2982 0 132 41 104
66 28 0 1273 366 455 708
183 0 7398 4626 5712 8870 3021
0 128 33 69 82 29 0
1200 345 405 661 129 0 .4764957
.4537037 .5052083 .4791667 .4666667 .4891304 .5144558 .4123563
.5072464 .5 .546875 .5289855 .4871795 . .3589744
.5185185 .2083333 .4015152 .4916667 . .4726191 0
.5104167 .4388889 .5080645 .4768519 .4654472 .4791667 0
0 0 0 0 0 0 .5277778
.4166667 .5 .4791667 .5555556 0 .5094697 0
.5583333 .4102564 0 .4305556 .4953704 .5037879 .5277778
.5151515 .5075758 0 0 0 0 0
0 0 .55 .4166667 .8333333 .8333333 .375
0 .3541667 .5185185 .2222222 .4078947 .4444444 0
0 0 0 0 0 0 .4166667
0 .1666667 .3611111 .9166667 0
13 277 73 53 59 55 37
156 121 36 35 31 31 23
. 37 18 28 24 14 .
257 1 19 67 52 54 48
36 0 1 0 0 0 0
0 5 1 5 7 1 0
143 1 12 114 0 7 33
34 27 27 22 0 1 0
0 0 0 0 2 1 4
4 1 0 34 18 27 21
14 0 0 0 0 0 0
0 3 0 1 3 0 0
66675 17487 10280 12833 19638 6437 34254
32421 9006 5271 6548 10170 3259 0
8481 5009 6285 9468 3178 0 60429
704 5542 14885 9459 11874 18129 6082
0 261 77 150 176 40 0
2341 744 809 1333 315 0 31050
352 2852 29379 352 2690 7696 4843
6062 9364 3085 0 133 39 79
85 16 0 1177 389 407 721
158 0 7189 4616 5812 8765 2997
0 128 38 71 91 24 0
1164 355 402 612 157 0 .5087245
.5125571 .495283 .529661 .5060606 .490991 .5133547 .5027548
.5439815 .4880953 .5403226 .4892473 .5 . .481982
.5092593 .5178571 .5277778 .4761905 . .5048638 .9166667
.5394737 .5099502 .4871795 .529321 .4895833 .5046296 0
.9166667 0 0 0 0 0 .4666667
.9166667 .5333333 .6190476 0 0 .5104895 .9166667
.5138889 .497807 0 .5833333 .5429293 .4754902 .5462963
.4691358 .5227273 0 .9166667 0 0 0
0 0 .375 .9166667 .5 .625 0
0 .4779412 .5092593 .5123457 .515873 .4761905 0
0 0 0 0 0 0 .5277778
0 .6666667 .6111111 0 0
14 356 116 49 47 103 41
167 189 50 23 22 59 13
. 66 26 25 44 28 .
301 7 48 99 41 40 83
38 0 1 0 1 5 0
0 16 8 6 15 3 0
139 5 23 162 2 25 44
21 20 42 12 0 0 0
1 4 0 0 6 2 1
13 1 0 55 20 20 41
26 0 1 0 0 1 0
0 10 6 5 2 2 0
64587 17102 9992 12149 19029 6315 33150
31437 8810 5081 6169 9880 3210 0
8292 4911 5980 9149 3105 0 58460
697 5430 14505 9187 11215 17581 5972
0 246 73 160 163 55 0
2351 732 774 1285 288 0 29929
373 2848 28531 324 2582 7458 4654
5692 9101 3024 0 136 37 95
72 33 0 1216 390 382 707
153 0 7047 4533 5523 8480 2948
0 110 36 65 91 22 0
1135 342 392 578 135 0 .4897004
.4942529 .4829932 .4397163 .4927185 .5345529 .499501 .4810406
.485 .5144928 .4848485 .5042373 .5320513 . .5012626
.4551282 .4 .4772727 .5357143 . .4933555 .5357143
.4600694 .5016835 .4898374 .475 .4809237 .5219298 0
.9166667 0 .4166667 .4833333 0 0 .421875
.4479167 .2083333 .5611111 .6944445 0 .4886091 .55
.5543478 .497428 .5 .3733333 .4848485 .4920635 .5041667
.4742064 .5208333 0 0 0 .4166667 .5833333
0 0 .4861111 .75 .1666667 .5769231 .6666667
0 .5151515 .4875 .4458333 .4878049 .5224359 0
.9166667 0 0 .0833333 0 0 .3833333
.3472222 .2166667 .4583333 .7083334 0
15 378 134 56 64 93 31
191 187 60 32 32 53 14
. 74 24 32 40 17 .
316 12 49 111 47 52 79
27 0 3 2 3 2 2
0 19 7 9 12 2 0
155 7 28 161 5 21 47
28 26 43 11 0 0 2
2 1 2 0 12 2 4
9 1 0 64 19 26 36
16 0 3 0 1 1 0
0 7 5 5 3 1 0
62279 16470 9789 11708 18379 5933 32068
30211 8504 5007 6054 9453 3050 0
7966 4782 5654 8926 2883 0 56299
704 5275 13895 9014 10780 16973 5637
0 273 87 148 145 51 0
2301 688 780 1261 245 0 28957
353 2757 27342 351 2518 7174 4613
5559 8719 2892 0 142 39 82
64 26 0 1187 355 413 670
132 0 6721 4401 5221 8254 2745
0 131 48 66 81 25 0
1114 333 367 591 113 0 .4680335
.4458955 .5014881 .4856771 .4793907 .4327957 .4794939 .456328
.425 .5625 .4895833 .5 .422619 . .4628378
.4201389 .4817708 .4520833 .4411765 . .4707279 .4236111
.4693878 .4602102 .5248227 .4791667 .4704641 .404321 0
.3055556 .4166667 .3333333 .5416667 .625 0 .4035088
.3690476 .5740741 .5277778 .625 0 .4795699 .452381
.5 .4622153 .3833333 .4285714 .429078 .5744048 .5096154
.4903101 .3409091 0 0 .4166667 .375 .3333333
.625 0 .4375 .5416667 .4166667 .5648148 .9166667
0 .4830729 .4517544 .448718 .4467593 .4479167 0
.3055556 0 .25 .75 0 0 .3452381
.3 .7 .4166667 .3333333 0
16 415 132 61 60 119 43
198 217 71 27 24 53 23
. 61 34 36 66 20 .
336 5 74 95 56 50 98
37 0 1 1 1 1 1
0 36 4 9 20 5 0
155 1 42 181 4 32 47
26 21 39 22 0 0 0
0 1 0 0 24 1 3
13 1 0 48 30 29 59
15 0 1 1 1 0 1
0 12 3 6 7 4 0
59632 15394 9202 11466 17716 5854 30723
28909 7914 4758 5852 9126 3073 0
7480 4444 5614 8590 2781 0 53728
730 5173 12825 8440 10519 16399 5545
0 256 102 182 148 42 0
2313 660 764 1169 267 0 27695
368 2660 26033 362 2513 6612 4369
5356 8437 2921 0 138 48 89
75 18 0 1164 341 407 614
134 0 6213 4071 5163 7962 2624
0 118 54 93 73 24 0
1149 319 357 555 133 0 .4624498
.4646465 .4767759 .4583333 .4495798 .4767442 .4469697 .4765745
.4424883 .4290124 .4722222 .4481132 .4528986 . .4904372
.5147059 .4490741 .4507576 .5041667 . .4568452 .5666667
.4808559 .4421053 .4761905 .4716667 .4498299 .463964 0
.0833333 .9166667 .5833333 .6666667 .5833333 0 .5347222
.375 .3703704 .4375 .55 0 .4360215 .6666667
.4821429 .4746777 .5416667 .4791667 .4007092 .426282 .5079365
.4337607 .4583333 0 0 0 0 .6666667
0 0 .5243056 .5 .2222222 .474359 .3333333
0 .4826389 .5194445 .4454023 .460452 .4722222 0
.0833333 .9166667 .5833333 0 .5833333 0 .5555556
.3333333 .4444444 .3690476 .6041667 0
17 401 129 58 66 109 39
205 196 67 33 35 53 17
. 62 25 31 56 22 .
329 9 63 92 53 58 90
36 0 7 1 1 0 0
0 30 4 7 19 3 0
154 4 47 175 5 16 44
29 28 38 15 0 2 1
1 0 0 0 21 3 6
15 2 0 48 24 30 52
21 0 5 0 0 0 0
0 9 1 1 4 1 0
59652 15267 9381 11420 17714 5870 30588
29064 7753 4763 5933 9085 3054 0
7514 4618 5487 8629 2816 0 53760
801 5091 12719 8607 10505 16375 5554
0 284 82 201 178 56 0
2264 692 714 1161 260 0 27559
412 2617 26201 389 2474 6453 4361
5470 8384 2891 0 148 40 106
93 25 0 1152 362 357 608
138 0 6266 4246 5035 7991 2663
0 136 42 95 85 31 0
1112 330 357 553 122 0 .4100166
.3953488 .4439655 .3674242 .456422 .3504274 .4382114 .3805272
.4303482 .4671717 .3690476 .5141509 .3186274 . .3575269
.4133333 .3655914 .4017857 .375 . .3938703 .4537037
.4880953 .370471 .4371069 .3505747 .4388889 .3472222 0
.4880952 .5 .1666667 0 0 0 .45
.5208333 .5357143 .5394737 .3888889 0 .4139611 .3333333
.5265958 .3761905 .55 .375 .405303 .4511494 .3452381
.4802631 .3277778 0 .3333333 .5 .1666667 0
0 0 .4920635 .6111111 .5138889 .6 .25
0 .3385417 .4201389 .3555556 .4086539 .3611111 0
.55 0 0 0 0 0 .3518519
.25 .6666667 .3125 .6666667 0
18 16 4 5 2 1 4
7 9 3 3 . . 1
. 1 2 2 1 3 .
14 0 2 3 5 2 0
4 0 0 0 0 0 0
0 1 0 0 1 0 0
6 0 1 8 0 1 2
3 0 0 1 0 0 0
0 0 0 0 1 0 0
0 0 0 1 2 2 0
3 0 0 0 0 0 0
0 0 0 0 1 0 0
57925 14930 8848 11119 17241 5787 29536
28389 7551 4523 5596 8904 2962 0
7379 4325 5523 8337 2825 0 52204
766 4955 12433 8146 10236 15937 5452
0 268 89 164 186 59 0
2229 613 719 1118 276 0 26588
362 2586 25616 404 2369 6256 4178
5152 8216 2786 0 127 39 73
94 29 0 1168 306 371 594
147 0 6177 3968 5084 7721 2666
0 141 50 91 92 30 0
1061 307 348 524 129 0 0
0 0 0 0 0 0 0
0 0 . . 0 . 0
0 0 0 0 . 0 0
0 0 0 0 0 0 0
0 0 0 0 0 0 0
0 0 0 0 0 0 0
0 0 0 0 0 0 0
0 0 0 0 0 0 0
0 0 0 0 0 0 0
0 0 0 0 0 0 0
0 0 0 0 0 0 0
0 0 0 0 0
