# Supplementary material for: Cumulative Risks of Foster Care Placement for Danish Children
Source: PLoS One. 2014 Oct 9;9(10):e109207. doi: 10.1371/journal.pone.0109207 (PMC4192300; doi:10.1371/journal.pone.0109207)
Supplement: File S1 — Data Used to Construct Life Tables. (ZIP) [file pone.0109207.s001.zip › lifetable_region2005 (2).csv]

dictionary {
double age
int cnt
int cnt_1
byte cnt_2
byte cnt_3
int cnt_4
_newline
byte cnt_5
int cntM
int cntF
byte cntM_1
byte cntM_2
byte cntM_3
_newline
byte cntM_4
byte cntM_5
byte cntM_6
byte cntF_1
byte cntF_2
byte cntF_3
_newline
byte cntF_4
byte cntF_5
byte cntF_6
int cnt1
byte cnt2
byte cnt3
_newline
byte cnt1_1
byte cnt1_2
byte cnt1_3
byte cnt1_4
byte cnt1_5
byte cnt1_6
_newline
byte cnt2_1
byte cnt2_2
byte cnt2_3
byte cnt2_4
byte cnt2_5
byte cnt2_6
_newline
byte cnt3_1
byte cnt3_2
byte cnt3_3
byte cnt3_4
byte cnt3_5
byte cnt3_6
_newline
int cnt1M
byte cnt2M
byte cnt3M
int cnt1F
byte cnt2F
byte cnt3F
_newline
byte cnt1M_1
byte cnt1M_2
byte cnt1M_3
byte cnt1M_4
byte cnt1M_5
byte cnt1M_6
_newline
byte cnt2M_1
byte cnt2M_2
byte cnt2M_3
byte cnt2M_4
byte cnt2M_5
byte cnt2M_6
_newline
byte cnt3M_1
byte cnt3M_2
byte cnt3M_3
byte cnt3M_4
byte cnt3M_5
byte cnt3M_6
_newline
byte cnt1F_1
byte cnt1F_2
byte cnt1F_3
byte cnt1F_4
byte cnt1F_5
byte cnt1F_6
_newline
byte cnt2F_1
byte cnt2F_2
byte cnt2F_3
byte cnt2F_4
byte cnt2F_5
byte cnt2F_6
_newline
byte cnt3F_1
byte cnt3F_2
byte cnt3F_3
byte cnt3F_4
byte cnt3F_5
byte cnt3F_6
_newline
long pop
int pop_1
int pop_2
int pop_3
int pop_4
int pop_5
_newline
long popM
long popF
int popM_1
int popM_2
int popM_3
int popM_4
_newline
int popM_5
byte popM_6
int popF_1
int popF_2
int popF_3
int popF_4
_newline
int popF_5
byte popF_6
long pop1
int pop2
int pop3
int pop1_1
_newline
int pop1_2
int pop1_3
int pop1_4
int pop1_5
byte pop1_6
int pop2_1
_newline
int pop2_2
int pop2_3
int pop2_4
byte pop2_5
byte pop2_6
int pop3_1
_newline
int pop3_2
int pop3_3
int pop3_4
int pop3_5
byte pop3_6
long pop1M
_newline
int pop2M
int pop3M
int pop1F
int pop2F
int pop3F
int pop1M_1
_newline
int pop1M_2
int pop1M_3
int pop1M_4
int pop1M_5
byte pop1M_6
int pop2M_1
_newline
byte pop2M_2
int pop2M_3
int pop2M_4
byte pop2M_5
byte pop2M_6
int pop3M_1
_newline
int pop3M_2
int pop3M_3
int pop3M_4
int pop3M_5
byte pop3M_6
int pop1F_1
_newline
int pop1F_2
int pop1F_3
int pop1F_4
int pop1F_5
byte pop1F_6
int pop2F_1
_newline
byte pop2F_2
int pop2F_3
byte pop2F_4
byte pop2F_5
byte pop2F_6
int pop3F_1
_newline
int pop3F_2
int pop3F_3
int pop3F_4
int pop3F_5
byte pop3F_6
double nax
_newline
double nax_1
double nax_2
double nax_3
double nax_4
double nax_5
double naxM
_newline
double naxF
double naxM_1
double naxM_2
double naxM_3
double naxM_4
double naxM_5
_newline
byte naxM_6
double naxF_1
double naxF_2
double naxF_3
double naxF_4
double naxF_5
_newline
byte naxF_6
double nax1
double nax2
double nax3
double nax1_1
double nax1_2
_newline
double nax1_3
double nax1_4
double nax1_5
byte nax1_6
double nax2_1
double nax2_2
_newline
double nax2_3
double nax2_4
double nax2_5
byte nax2_6
double nax3_1
double nax3_2
_newline
double nax3_3
double nax3_4
double nax3_5
byte nax3_6
double nax1M
double nax2M
_newline
double nax3M
double nax1F
double nax2F
double nax3F
double nax1M_1
double nax1M_2
_newline
double nax1M_3
double nax1M_4
double nax1M_5
byte nax1M_6
double nax2M_1
double nax2M_2
_newline
double nax2M_3
double nax2M_4
double nax2M_5
byte nax2M_6
double nax3M_1
double nax3M_2
_newline
double nax3M_3
double nax3M_4
double nax3M_5
byte nax3M_6
double nax1F_1
double nax1F_2
_newline
double nax1F_3
double nax1F_4
double nax1F_5
byte nax1F_6
double nax2F_1
double nax2F_2
_newline
double nax2F_3
double nax2F_4
double nax2F_5
byte nax2F_6
double nax3F_1
double nax3F_2
_newline
double nax3F_3
double nax3F_4
double nax3F_5
byte nax3F_6
}
0 149 48 18 36 35
12 74 75 24 6 24
15 5 . 24 12 12
20 7 . 135 1 13
40 17 35 33 10 0
0 0 0 1 0 0
8 1 1 1 2 0
69 0 5 66 1 8
21 6 24 14 4 0
0 0 0 0 0 0
3 0 0 1 1 0
19 11 11 19 6 0
0 0 0 1 0 0
5 1 1 0 1 0
64805 20829 8767 10683 18940 5586
33172 31633 10707 4603 5379 9652
2831 0 10122 4164 5304 9288
2755 0 58700 758 5102 18001
8189 9809 17467 5234 0 374
54 128 150 52 0 2369
485 712 1255 281 0 30054
405 2587 28646 353 2515 9273
4289 4949 8892 2651 0 207
31 64 69 34 0 1178
263 355 655 136 0 8728
3900 4860 8575 2583 0 167
23 64 81 18 0 1191
222 357 600 145 0 .23993289
.29166667 .21759259 .22685185 .2047619 .20833333 .23310811
.24666667 .33333333 .20833333 .20138889 .18333333 .08333333
. .25 .22222222 .27777778 .22083333 .29761905
. .23518519 .58333333 .26282051 .29791667 .23039216
.23095238 .17424242 .20833333 0 0 0
0 .58333333 0 0 .26041667 0
.08333333 .83333333 .20833333 0 .22463768 0
.35 .24621212 .58333333 .20833333 .34920635 .20833333
.20138889 .13690476 .04166667 0 0 0
0 0 0 0 .22222222 0
0 .83333333 .25 0 .24122807 .24242424
.29545455 .20175439 .31944444 0 0 0
0 .58333333 0 0 .28333333 0
.08333333 0 .16666667 0
1 59 10 11 11 25
2 34 25 3 9 5
16 1 . 7 2 6
9 1 . 54 0 5
8 11 10 24 1 0
0 0 0 0 0 0
2 0 1 1 1 0
30 0 4 24 0 1
1 9 4 15 1 0
0 0 0 0 0 0
2 0 1 1 0 0
7 2 6 9 0 0
0 0 0 0 0 0
0 0 0 0 1 0
65102 20706 9016 10759 19137 5484
33337 31765 10622 4687 5361 9836
2831 0 10084 4329 5398 9301
2653 0 58616 714 5487 17802
8343 9821 17549 5101 0 339
43 130 155 47 0 2486
587 764 1343 307 0 30001
366 2813 28615 348 2674 9140
4341 4890 8988 2642 0 171
25 67 84 19 0 1273
295 379 714 152 0 8662
4002 4931 8561 2459 0 168
18 63 71 28 0 1213
292 385 629 155 0 .4180791
.49166667 .37121212 .42424242 .42666667 .16666667 .36519608
.49 .33333333 .2962963 .31666667 .44791667 0
. .55952381 .70833333 .51388889 .38888889 .33333333
. .43055556 0 .28333333 .5625 .37121212
.45833333 .42013889 0 0 0 0
0 0 0 0 .20833333 0
.08333333 .58333333 .33333333 0 .37777778 0
.27083333 .49652778 0 .33333333 .58333333 .2962963
.375 .43888889 0 0 0 0
0 0 0 0 .20833333 0
.08333333 .58333333 0 0 .55952381 .70833333
.51388889 .38888889 0 0 0 0
0 0 0 0 0 0
0 0 .33333333 0
2 52 6 5 14 16
11 25 27 3 3 8
6 5 . 3 2 6
10 6 . 41 0 11
1 5 13 13 9 0
0 0 0 0 0 0
5 0 1 3 2 0
21 0 4 20 0 7
1 3 8 5 4 0
0 0 0 0 0 0
2 0 0 1 1 0
0 2 5 8 5 0
0 0 0 0 0 0
3 0 1 2 1 0
64600 20055 9163 10847 18888 5647
33156 31444 10267 4719 5528 9692
2950 0 9788 4444 5319 9196
2697 0 57944 692 5703 17018
8512 9899 17280 5235 0 326
51 124 138 53 0 2638
560 790 1384 331 0 29747
335 2955 28197 357 2748 8719
4375 5043 8878 2732 0 161
26 53 71 24 0 1359
297 414 703 182 0 8299
4137 4856 8402 2503 0 165
25 71 67 29 0 1279
263 376 681 149 0 .49038462
.72222222 .3 .45833333 .54166667 .41666667 .46333333
.5154321 .63888889 .36111111 .46875 .52777778 .33333333
. .80555556 .20833333 .44444444 .55 .48611111
. .4796748 0 .53030303 .66666667 .3
.48076923 .56410256 .43518519 0 0 0
0 0 0 0 .73333333 0
.16666667 .44444444 .33333333 0 .45238095 0
.52083333 .50833333 0 .53571429 .66666667 .36111111
.46875 .48333333 .39583333 0 0 0
0 0 0 0 .625 0
0 .75 .08333333 0 0 .20833333
.5 .61458333 .46666667 0 0 0
0 0 0 0 .80555556 0
.16666667 .29166667 .58333333 0
3 57 14 9 11 19
4 24 33 6 4 4
8 2 . 8 5 7
11 2 . 45 0 12
5 9 9 18 4 0
0 0 0 0 0 0
9 0 2 1 0 0
17 0 7 28 0 5
2 4 2 7 2 0
0 0 0 0 0 0
4 0 2 1 0 0
3 5 7 11 2 0
0 0 0 0 0 0
5 0 0 0 0 0
65880 20064 9547 11200 19384 5685
33632 32248 10396 4881 5635 9834
2886 0 9668 4666 5565 9550
2799 0 59084 670 5936 16917
8858 10180 17774 5355 0 285
46 142 153 44 0 2786
613 853 1412 272 0 30130
364 3036 28954 306 2900 8742
4564 5113 8992 2719 0 164
18 82 79 21 0 1456
281 427 734 138 0 8175
4294 5067 8782 2636 0 121
28 60 74 23 0 1330
332 426 678 134 0 .37573099
.38095238 .43518519 .4469697 .31578947 .3125 .33333333
.40656566 .36111111 .375 .52083333 .22916667 .20833333
. .39583333 .48333333 .4047619 .37878788 .41666667
. .36481481 0 .41666667 .41666667 .43518519
.42592593 .2962963 .3125 0 0 0
0 0 0 0 .36111111 0
.54166667 .66666667 0 0 .26960784 0
.48809524 .42261905 0 .31666667 .25 .375
.5 .16666667 .20833333 0 0 0
0 0 0 0 .41666667 0
.54166667 .66666667 0 0 .52777778 .48333333
.4047619 .37878788 .41666667 0 0 0
0 0 0 0 .31666667 0
0 0 0 0
4 45 12 6 10 13
4 18 27 9 1 1
4 3 . 3 5 9
9 1 . 38 0 7
7 5 9 13 4 0
0 0 0 0 0 0
5 1 1 0 0 0
13 0 5 25 0 2
4 1 1 4 3 0
0 0 0 0 0 0
5 0 0 0 0 0
3 4 8 9 1 0
0 0 0 0 0 0
0 1 1 0 0 0
67750 20154 9957 11902 19839 5898
34618 33132 10242 5111 6035 10170
3060 0 9912 4846 5867 9669
2838 0 60765 670 6114 16931
9229 10887 18173 5545 0 309
52 130 135 44 0 2833
644 867 1479 291 0 31028
348 3130 29737 322 2984 8611
4741 5513 9294 2869 0 161
23 65 74 25 0 1424
331 447 772 156 0 8320
4488 5374 8879 2676 0 148
29 65 61 19 0 1409
313 420 707 135 0 .4962963
.50694444 .56944444 .45833333 .48717949 .47916667 .48611111
.50308642 .51851852 .66666667 .25 .52083333 .36111111
. .47222222 .55 .48148148 .47222222 .83333333
. .50877193 0 .42857143 .57142857 .58333333
.46296296 .48717949 .47916667 0 0 0
0 0 0 0 .41666667 .5
.41666667 0 0 0 .51282051 0
.41666667 .50666667 0 .45833333 .64583333 .66666667
.25 .52083333 .36111111 0 0 0
0 0 0 0 .41666667 0
0 0 0 0 .47222222 .5625
.48958333 .47222222 .83333333 0 0 0
0 0 0 0 0 .5
.41666667 0 0 0
5 55 11 13 13 12
6 34 21 5 7 8
11 3 . 6 6 5
1 3 . 44 1 10
8 10 13 8 5 0
0 0 0 1 0 0
3 3 0 3 1 0
30 0 4 14 1 6
5 6 8 8 3 0
0 0 0 0 0 0
0 1 0 3 0 0
3 4 5 0 2 0
0 0 0 1 0 0
3 2 0 0 1 0
67060 19652 10022 11848 19681 5857
34262 32798 9984 5167 6057 10107
2947 0 9668 4855 5791 9574
2910 0 60230 675 5945 16487
9331 10856 18086 5470 0 289
46 145 144 51 0 2809
615 816 1398 307 0 30748
359 3049 29482 316 2896 8367
4805 5559 9268 2749 0 149
29 83 73 25 0 1433
319 399 738 160 0 8120
4526 5297 8818 2721 0 140
17 62 71 26 0 1376
296 417 660 147 0 .41818182
.48484848 .35897436 .47435897 .34027778 .45833333 .43382353
.39285714 .58333333 .44047619 .42708333 .34090909 .52777778
. .40277778 .26388889 .55 .33333333 .38888889
. .43560606 .33333333 .35 .44791667 .375
.47435897 .39583333 .5 0 0 0
0 .33333333 0 0 .58333333 .30555556
0 .19444444 .25 0 .45 0
.3125 .4047619 .33333333 .375 .58333333 .40277778
.42708333 .39583333 .52777778 0 0 0
0 0 0 0 0 .66666667
0 .19444444 0 0 .22222222 .33333333
.55 0 .45833333 0 0 0
0 .33333333 0 0 .58333333 .125
0 0 .25 0
6 65 17 10 15 14
9 37 28 9 5 7
10 6 . 8 5 8
4 3 . 58 1 6
14 9 14 13 8 0
0 0 0 0 1 0
3 1 1 1 0 0
34 1 2 24 0 4
8 4 7 10 5 0
0 0 0 0 1 0
1 1 0 0 0 0
6 5 7 3 3 0
0 0 0 0 0 0
2 0 1 1 0 0
67283 19383 10112 11825 19946 6017
34498 32785 9944 5222 6021 10176
3135 0 9439 4890 5804 9770
2882 0 60598 654 5765 16331
9385 10817 18399 5666 0 274
49 133 153 45 0 2707
637 831 1309 281 0 31153
327 2882 29445 327 2883 8427
4838 5507 9427 2954 0 136
28 58 77 28 0 1344
330 435 634 139 0 7904
4547 5310 8972 2712 0 138
21 75 76 17 0 1363
307 396 675 142 0 .47051282
.44117647 .56666667 .41111111 .54166667 .40740741 .4954955
.4375 .43518519 .56666667 .47619048 .53333333 .48611111
. .44791667 .56666667 .35416667 .5625 .25
. .45689655 .91666667 .52777778 .4047619 .57407407
.41071429 .55128205 .34375 0 0 0
0 0 .91666667 0 .61111111 .5
.41666667 .41666667 0 0 .49509804 .91666667
.29166667 .40277778 0 .64583333 .47916667 .58333333
.47619048 .53333333 .4 0 0 0
0 0 .91666667 0 .08333333 .5
0 0 0 0 .30555556 .56666667
.3452381 .61111111 .25 0 0 0
0 0 0 0 .875 0
.41666667 .41666667 0 0
7 75 20 17 19 11
8 42 33 13 12 7
6 4 . 7 5 12
5 4 . 65 3 7
14 16 17 11 7 0
2 0 0 0 1 0
4 1 2 0 0 0
36 2 4 29 1 3
9 11 6 6 4 0
2 0 0 0 0 0
2 1 1 0 0 0
5 5 11 5 3 0
0 0 0 0 1 0
2 0 1 0 0 0
68784 19468 10321 12523 20315 6157
35302 33482 9997 5319 6360 10472
3154 0 9471 5002 6163 9843
3003 0 61759 708 6043 16307
9564 11437 18658 5793 0 277
57 173 152 49 0 2818
654 872 1414 285 0 31758
357 3045 30001 351 2998 8398
4924 5822 9634 2980 0 140
28 91 75 23 0 1428
341 429 713 134 0 7909
4640 5615 9024 2813 0 137
29 82 77 26 0 1390
313 443 701 151 0 .51777778
.59583333 .53431373 .53947368 .34848485 .46875 .48412698
.56060606 .53205128 .54166667 .39285714 .55555556 .20833333
. .71428571 .51666667 .625 .1 .72916667
. .4974359 .66666667 .64285714 .54166667 .546875
.52941176 .34848485 .45238095 0 .70833333 0
0 0 .58333333 0 .72916667 .33333333
.625 0 0 0 .46990741 .70833333
.5 .5316092 .58333333 .83333333 .46296296 .56060606
.40277778 .55555556 .20833333 0 .70833333 0
0 0 0 0 .66666667 .33333333
.33333333 0 0 0 .68333333 .51666667
.59848485 .1 .77777778 0 0 0
0 0 .58333333 0 .79166667 0
.91666667 0 0 0
8 87 21 26 17 13
10 49 38 12 16 7
10 4 . 9 10 10
3 6 . 81 0 6
19 26 15 12 9 0
0 0 0 0 0 0
2 0 2 1 1 0
47 0 2 34 0 4
10 16 7 10 4 0
0 0 0 0 0 0
2 0 0 0 0 0
9 10 8 2 5 0
0 0 0 0 0 0
0 0 2 1 1 0
69227 19392 10611 12256 20587 6381
35493 33734 9898 5383 6349 10585
3278 0 9494 5228 5907 10002
3103 0 62356 667 5889 16386
9824 11223 18925 5998 0 296
56 138 145 32 0 2634
678 840 1425 312 0 32072
337 2925 30284 330 2964 8373
5036 5816 9761 3086 0 153
22 69 75 18 0 1333
302 436 699 155 0 8013
4788 5407 9164 2912 0 143
34 69 70 14 0 1301
376 404 726 157 0 .47413793
.5 .5 .50490196 .43589744 .35 .43877551
.51973684 .51388889 .42708333 .51190476 .4 .22916667
. .48148148 .61666667 .5 .55555556 .43055556
. .468107 0 .55555556 .49122807 .5
.52777778 .41666667 .2962963 0 0 0
0 0 0 0 .58333333 0
.33333333 .66666667 .83333333 0 .43262411 0
.58333333 .51715686 0 .54166667 .5 .42708333
.51190476 .4 .22916667 0 0 0
0 0 0 0 .58333333 0
0 0 0 0 .48148148 .61666667
.54166667 .5 .35 0 0 0
0 0 0 0 0 0
.33333333 .66666667 .83333333 0
9 89 21 10 21 26
11 60 29 14 6 13
16 11 . 7 4 8
10 . . 73 1 15
13 10 17 24 9 0
1 0 0 0 0 0
7 0 4 2 2 0
49 0 11 24 1 4
9 6 10 15 9 0
0 0 0 0 0 0
5 0 3 1 2 0
4 4 7 9 0 0
1 0 0 0 0 0
2 0 1 1 0 0
71689 19871 11140 13118 21094 6466
36845 34844 10150 5770 6837 10769
3319 0 9721 5370 6281 10325
3147 0 64916 672 5805 16856
10357 12082 19496 6125 0 274
48 162 149 39 0 2674
686 819 1353 273 0 33379
346 2959 31537 326 2846 8605
5355 6305 9964 3150 0 134
26 92 75 19 0 1374
363 410 677 135 0 8251
5002 5777 9532 2975 0 140
22 70 74 20 0 1300
323 409 676 138 0 .51498127
.57936508 .43333333 .53174603 .47115385 .53787879 .51527778
.51436782 .57738095 .43055556 .6025641 .40625 .53787879
. .58333333 .4375 .41666667 .575 .
. .50684932 .16666667 .57777778 .6025641 .43333333
.51960784 .46875 .52777778 0 .16666667 0
0 0 0 0 .5952381 0
.58333333 .5 .58333333 0 .48469388 0
.65151515 .55208333 .16666667 .375 .56481481 .43055556
.575 .37222222 .52777778 0 0 0
0 0 0 0 .6 0
.69444444 .91666667 .58333333 0 .6875 .4375
.44047619 .62962963 0 0 .16666667 0
0 0 0 0 .58333333 0
.25 .08333333 0 0
10 100 25 20 25 17
13 62 38 14 13 14
12 9 . 11 7 11
5 4 . 88 4 8
20 19 22 14 13 0
1 1 0 2 0 0
4 0 3 1 0 0
55 4 3 33 0 5
12 12 13 9 9 0
1 1 0 2 0 0
1 0 1 1 0 0
8 7 9 5 4 0
0 0 0 0 0 0
3 0 2 0 0 0
71994 19776 11270 13237 21041 6670
36820 35174 10203 5645 6741 10767
3464 0 9573 5625 6496 10274
3206 0 65201 714 5752 16838
10452 12226 19419 6266 0 291
78 142 145 58 0 2574
686 813 1371 308 0 33315
382 2947 31886 332 2805 8627
5238 6241 9946 3263 0 172
30 70 79 31 0 1366
349 398 681 153 0 8211
5214 5985 9473 3003 0 119
48 72 66 27 0 1208
337 415 690 155 0 .40416667
.39 .40416667 .39333333 .46078431 .37820513 .3938172
.42105263 .36904762 .32051282 .38690476 .47222222 .44444444
. .41666667 .55952381 .40151515 .43333333 .22916667
. .41856061 .29166667 .30208333 .4375 .39473684
.39015152 .50595238 .37820513 0 0 .58333333
0 .29166667 0 0 .25 0
.41666667 .16666667 0 0 .41666667 .29166667
.11111111 .42171717 0 .41666667 .43055556 .29861111
.40384615 .5462963 .44444444 0 0 .58333333
0 .29166667 0 0 0 0
.16666667 .16666667 0 0 .44791667 .55952381
.37037037 .43333333 .22916667 0 0 0
0 0 0 0 .33333333 0
.54166667 0 0 0
11 109 20 21 26 31
11 69 40 12 17 15
20 5 . 8 4 11
11 6 . 96 1 9
16 20 25 27 8 0
0 0 0 0 1 0
4 0 1 2 2 0
63 1 3 33 0 6
10 16 15 19 3 0
0 0 0 0 1 0
2 0 0 0 1 0
6 4 10 8 5 0
0 0 0 0 0 0
2 0 1 2 1 0
69687 18913 10779 12926 20496 6573
35745 33942 9617 5521 6698 10471
3438 0 9296 5258 6228 10025
3135 0 63087 679 5622 15994
9987 11936 18958 6212 0 256
69 157 155 42 0 2596
672 780 1291 283 0 32393
341 2856 30694 338 2766 8153
5116 6186 9694 3244 0 128
39 76 78 20 0 1304
340 406 651 155 0 7841
4871 5750 9264 2968 0 128
30 81 77 22 0 1292
332 374 640 128 0 .42813456
.47083333 .50793651 .38141026 .47043011 .18939394 .44202899
.40416667 .5 .46078431 .40555556 .47083333 .23333333
. .42708333 .70833333 .34848485 .46969697 .15277778
. .42881944 .58333333 .2962963 .484375 .5
.37 .4691358 .1875 0 0 0
0 0 .58333333 0 .41666667 0
.66666667 .16666667 0 0 .43783069 .58333333
.25 .41161616 0 .31944444 .525 .44791667
.40555556 .44736842 .19444444 0 0 0
0 0 .58333333 0 .375 0
0 0 0 0 .41666667 .70833333
.31666667 .52083333 .18333333 0 0 0
0 0 0 0 .45833333 0
.66666667 .16666667 0 0
12 151 49 18 34 33
17 80 71 26 11 19
17 7 . 23 7 15
16 10 . 133 2 14
40 17 30 29 17 0
0 0 1 1 0 0
8 1 3 2 0 0
72 2 6 61 0 8
21 11 17 16 7 0
0 0 1 1 0 0
5 0 1 0 0 0
19 6 13 13 10 0
0 0 0 0 0 0
3 1 2 2 0 0
70170 18631 10852 13228 20760 6699
36082 34088 9623 5593 6754 10719
3393 0 9008 5259 6474 10041
3306 0 63553 693 5528 15656
10085 12232 19234 6346 0 262
71 159 155 46 0 2627
623 773 1245 260 0 32626
348 2898 30927 345 2630 8092
5177 6238 9905 3214 0 126
36 75 88 23 0 1361
338 413 655 131 0 7564
4908 5994 9329 3132 0 136
35 84 67 23 0 1266
285 360 590 129 0 .50386313
.51530612 .43981481 .50735294 .53282828 .4754902 .56041667
.44014085 .59615385 .5 .55701754 .55882353 .53571429
. .42391304 .3452381 .44444444 .50520833 .43333333
. .5056391 .75 .42261905 .50833333 .43627451
.53888889 .52586207 .4754902 0 0 0
.58333333 .91666667 0 0 .52083333 .5
.16666667 .375 0 0 .54861111 .75
.63888889 .45491803 0 .26041667 .56746032 .5
.57352941 .53645833 .53571429 0 0 0
.58333333 .91666667 0 0 .71666667 0
.25 0 0 0 .44298246 .31944444
.49358974 .51282051 .43333333 0 0 0
0 0 0 0 .19444444 .5
.125 .375 0 0
13 280 85 60 49 62
24 163 117 51 31 27
36 18 . 34 29 22
26 6 . 243 9 26
70 51 43 58 21 0
3 0 3 1 2 0
12 9 3 2 0 0
138 5 18 105 4 8
41 24 23 34 16 0
2 0 2 0 1 0
8 7 2 1 0 0
29 27 20 24 5 0
1 0 1 1 1 0
4 2 1 1 0 0
67267 17893 10403 12671 19909 6391
34519 32748 9224 5358 6454 10276
3207 0 8669 5045 6217 9633
3184 0 60747 734 5456 15144
9595 11613 18371 6024 0 267
74 179 156 58 0 2415
676 817 1282 266 0 31117
389 2822 29630 345 2634 7799
4941 5879 9498 3000 0 144
42 106 69 28 0 1243
342 428 658 151 0 7345
4654 5734 8873 3024 0 123
32 73 87 30 0 1172
334 389 624 115 0 .46071429
.44411765 .42777778 .49659864 .45967742 .53125 .44631902
.48076923 .41830065 .42473118 .49691358 .42824074 .52314815
. .48284314 .43103448 .49621212 .50320513 .55555556
. .46364883 .5 .43269231 .43928571 .42973856
.50387597 .47413793 .51587302 0 .38888889 0
.41666667 .58333333 .75 0 .48611111 .41666667
.47222222 .125 0 0 .44202899 .55
.46759259 .49206349 .4375 .35416667 .38821138 .42013889
.51086957 .44362745 .51041667 0 .45833333 0
.5 0 .83333333 0 .5625 .44047619
.33333333 .16666667 0 0 .51149425 .4382716
.49583333 .51736111 .53333333 0 .25 0
.25 .58333333 .66666667 0 .33333333 .33333333
.75 .08333333 0 0
14 355 97 59 70 92
37 180 175 48 33 36
51 12 . 49 26 34
41 25 . 317 6 29
78 55 66 83 35 0
2 1 2 1 0 0
17 3 1 6 2 0
158 3 17 159 3 12
35 31 35 45 12 0
2 0 1 0 0 0
11 2 0 4 0 0
43 24 31 38 23 0
0 1 1 1 0 0
6 1 1 2 2 0
66765 17510 10326 12843 19643 6443
34294 32471 9022 5289 6550 10192
3241 0 8488 5037 6293 9451
3202 0 60434 707 5261 14863
9480 11872 18125 6094 0 259
80 151 181 36 0 2302
707 757 1223 272 0 31054
358 2698 29380 349 2563 7680
4856 6064 9382 3072 0 136
40 79 88 15 0 1164
361 375 662 136 0 7183
4624 5808 8743 3022 0 123
40 72 93 21 0 1138
346 382 561 136 0 .50093897
.43127148 .50282486 .53333333 .54710145 .5045045 .49027778
.51190476 .43402778 .48484848 .49768519 .52124183 .57638889
. .42857143 .52564103 .57107843 .57926829 .47
. .50105152 .375 .54310345 .40491453 .49090909
.54292929 .56526104 .5 0 .375 .58333333
.375 .16666667 0 0 .55882353 .69444444
.08333333 .48611111 .58333333 0 .49472574 .36111111
.50980392 .50733753 .38888889 .59027778 .41666667 .46505376
.50238095 .54814815 .57638889 0 .375 0
.33333333 0 0 0 .5 .79166667
0 .39583333 0 0 .39534884 .52430556
.58870968 .58552632 .46014493 0 0 .58333333
.41666667 .16666667 0 0 .66666667 .5
.08333333 .66666667 .58333333 0
15 395 112 80 71 102
30 199 196 53 45 32
51 18 . 59 35 39
51 12 . 324 7 60
79 67 58 93 27 0
3 0 3 1 0 0
29 13 9 8 1 0
155 4 37 169 3 23
34 36 23 46 16 0
1 0 2 1 0 0
17 9 7 4 0 0
45 31 35 47 11 0
2 0 1 0 0 0
12 4 2 4 1 0
64792 17111 10058 12170 19133 6320
33230 31562 8820 5117 6171 9916
3206 0 8291 4941 5999 9217
3114 0 58531 744 5218 14459
9225 11218 17651 5978 0 250
83 178 171 62 0 2341
703 716 1216 242 0 29941
405 2713 28590 339 2505 7444
4675 5679 9121 3022 0 139
41 109 79 37 0 1203
375 350 663 122 0 7015
4550 5539 8530 2956 0 111
42 69 92 25 0 1138
328 366 553 120 0 .47932489
.48363095 .48854167 .46596244 .48937908 .43611111 .46733668
.4914966 .44654088 .51296296 .44010417 .49183007 .39351852
. .51694915 .45714286 .48717949 .4869281 .5
. .46990741 .67857143 .49861111 .46729958 .49502488
.45114943 .47849462 .42592593 0 .72222222 0
.66666667 .58333333 0 0 .49712644 .45512821
.4537037 .60416667 .66666667 0 .46290323 .64583333
.46171171 .47633136 .72222222 .55797101 .41421569 .5162037
.45289855 .48913043 .38541667 0 .91666667 0
.54166667 .58333333 0 0 .47058824 .5
.36904762 .5 0 0 .50740741 .47043011
.45 .46808511 .48484848 0 .625 0
.91666667 0 0 0 .53472222 .35416667
.75 .70833333 .66666667 0
16 424 118 81 75 108
42 217 207 57 45 34
62 19 . 61 36 41
46 23 . 359 4 56
94 73 67 89 36 0
2 0 0 2 0 0
20 7 7 16 6 0
176 2 36 183 2 20
44 38 28 48 18 0
2 0 0 0 0 0
10 6 6 13 1 0
50 35 39 41 18 0
0 0 0 2 0 0
10 1 1 3 5 0
62444 16480 9830 11746 18435 5953
32153 30291 8510 5016 6078 9468
3081 0 7970 4814 5668 8967
2872 0 56249 780 5089 13863
9001 10747 16986 5652 0 285
100 173 168 54 0 2259
672 772 1173 213 0 28944
392 2651 27305 388 2438 7163
4607 5544 8713 2917 0 150
45 96 73 28 0 1160
340 408 630 113 0 6700
4394 5203 8273 2735 0 135
55 77 95 26 0 1099
332 364 543 100 0 .44025157
.43573446 .39300412 .42777778 .46450617 .50396825 .42242704
.4589372 .40935673 .34259259 .46323529 .44489247 .50438596
. .46038251 .45601852 .39837398 .49094203 .50362319
. .43732591 .5 .45535714 .41489362 .39383562
.42661692 .47191011 .51851852 0 .70833333 0
0 .29166667 0 0 .525 .3452381
.46428571 .42708333 .41666667 0 .4124053 .70833333
.45138889 .46129326 .29166667 .4625 .36174242 .34868421
.44642857 .46180556 .48611111 0 .70833333 0
0 0 0 0 .6 .25
.54166667 .35897436 .83333333 0 .46166667 .44285714
.41239316 .48373984 .55092593 0 0 0
0 .29166667 0 0 .45 .91666667
0 .72222222 .33333333 0
17 379 122 59 71 88
39 189 190 68 31 33
42 15 . 54 28 38
46 24 . 314 6 58
89 51 65 72 37 0
3 0 1 2 0 0
30 8 5 13 2 0
145 4 39 169 2 19
45 24 29 32 15 0
1 0 1 2 0 0
22 7 3 7 0 0
44 27 36 40 22 0
2 0 0 0 0 0
8 1 2 6 2 0
60284 15612 9235 11604 17953 5880
31013 29271 8017 4770 5917 9234
3075 0 7595 4465 5687 8719
2805 0 54112 807 5083 12943
8431 10602 16577 5559 0 274
111 205 166 51 0 2338
639 752 1117 237 0 27860
401 2601 26252 406 2482 6658
4368 5397 8521 2916 0 142
53 101 84 21 0 1186
321 394 578 122 0 6285
4063 5205 8056 2643 0 132
58 104 82 30 0 1152
318 358 539 115 0 .41930519
.43442623 .39265537 .38497653 .42708333 .45726496 .43430335
.40438596 .4620098 .39247312 .39393939 .4484127 .44444444
. .39969136 .39285714 .37719298 .4076087 .46527778
. .40658174 .26388889 .50143678 .43258427 .37581699
.37692308 .40277778 .44594595 0 .16666667 0
.41666667 .33333333 0 0 .46666667 .5
.48333333 .56410256 .66666667 0 .4137931 .33333333
.51709402 .40039448 .125 .46929825 .45185185 .34375
.40229885 .40885417 .44444444 0 .25 0
.41666667 .33333333 0 0 .49242424 .55952381
.30555556 .64285714 0 0 .41287879 .40432099
.35648148 .39791667 .4469697 0 .125 0
0 0 0 0 .39583333 .08333333
.75 .47222222 .66666667 0
18 24 10 1 3 7
3 15 9 6 1 .
5 3 . 4 . 3
2 . . 12 2 9
6 0 2 2 2 0
0 0 0 1 1 0
3 1 1 4 0 0
6 2 6 6 0 3
3 0 0 1 2 0
0 0 0 1 1 0
2 1 0 3 0 0
3 0 2 1 0 0
0 0 0 0 0 0
1 0 1 1 0 0
59450 15477 9206 11270 17723 5774
30515 28935 7848 4698 5865 9109
2995 0 7629 4508 5405 8614
2779 0 53400 851 4920 12839
8434 10338 16314 5475 0 305
93 194 200 59 0 2246
632 690 1141 211 0 27409
425 2516 25991 426 2404 6494
4301 5397 8377 2840 0 155
42 101 101 26 0 1142
324 341 593 116 0 6345
4133 4941 7937 2635 0 150
51 93 99 33 0 1104
308 349 548 95 0 0
0 0 0 0 0 0
0 0 0 . 0 0
. 0 . 0 0 .
. 0 0 0 0 0
0 0 0 0 0 0
0 0 0 0 0 0
0 0 0 0 0 0
0 0 0 0 0 0
0 0 0 0 0 0
0 0 0 0 0 0
0 0 0 0 0 0
0 0 0 0 0 0
0 0 0 0 0 0
0 0 0 0
