# Supplementary material for: Cumulative Risks of Foster Care Placement for Danish Children
Source: PLoS One. 2014 Oct 9;9(10):e109207. doi: 10.1371/journal.pone.0109207 (PMC4192300; doi:10.1371/journal.pone.0109207)
Supplement: File S1 — Data Used to Construct Life Tables. (ZIP) [file pone.0109207.s001.zip › lifetable_region2006 (2).csv]

dictionary {
float age
int cnt
int cnt_1
byte cnt_2
byte cnt_3
byte cnt_4
byte cnt_5
_newline
int cntM
int cntF
byte cntM_1
byte cntM_2
byte cntM_3
byte cntM_4
byte cntM_5
_newline
byte cntM_6
byte cntF_1
byte cntF_2
byte cntF_3
byte cntF_4
byte cntF_5
byte cntF_6
_newline
int cnt1
byte cnt2
byte cnt3
byte cnt1_1
byte cnt1_2
byte cnt1_3
byte cnt1_4
_newline
byte cnt1_5
byte cnt1_6
byte cnt2_1
byte cnt2_2
byte cnt2_3
byte cnt2_4
byte cnt2_5
_newline
byte cnt2_6
byte cnt3_1
byte cnt3_2
byte cnt3_3
byte cnt3_4
byte cnt3_5
byte cnt3_6
_newline
int cnt1M
byte cnt2M
byte cnt3M
int cnt1F
byte cnt2F
byte cnt3F
byte cnt1M_1
_newline
byte cnt1M_2
byte cnt1M_3
byte cnt1M_4
byte cnt1M_5
byte cnt1M_6
byte cnt2M_1
byte cnt2M_2
_newline
byte cnt2M_3
byte cnt2M_4
byte cnt2M_5
byte cnt2M_6
byte cnt3M_1
byte cnt3M_2
byte cnt3M_3
_newline
byte cnt3M_4
byte cnt3M_5
byte cnt3M_6
byte cnt1F_1
byte cnt1F_2
byte cnt1F_3
byte cnt1F_4
_newline
byte cnt1F_5
byte cnt1F_6
byte cnt2F_1
byte cnt2F_2
byte cnt2F_3
byte cnt2F_4
byte cnt2F_5
_newline
byte cnt2F_6
byte cnt3F_1
byte cnt3F_2
byte cnt3F_3
byte cnt3F_4
byte cnt3F_5
byte cnt3F_6
_newline
float pop
int pop_1
int pop_2
int pop_3
int pop_4
int pop_5
float popM
_newline
float popF
int popM_1
int popM_2
int popM_3
int popM_4
int popM_5
byte popM_6
_newline
int popF_1
int popF_2
int popF_3
int popF_4
int popF_5
byte popF_6
float pop1
_newline
int pop2
int pop3
int pop1_1
int pop1_2
int pop1_3
int pop1_4
int pop1_5
_newline
byte pop1_6
int pop2_1
int pop2_2
int pop2_3
int pop2_4
byte pop2_5
byte pop2_6
_newline
int pop3_1
int pop3_2
int pop3_3
int pop3_4
int pop3_5
byte pop3_6
float pop1M
_newline
int pop2M
int pop3M
int pop1F
int pop2F
int pop3F
int pop1M_1
int pop1M_2
_newline
int pop1M_3
int pop1M_4
int pop1M_5
byte pop1M_6
int pop2M_1
byte pop2M_2
int pop2M_3
_newline
byte pop2M_4
byte pop2M_5
byte pop2M_6
int pop3M_1
int pop3M_2
int pop3M_3
int pop3M_4
_newline
int pop3M_5
byte pop3M_6
int pop1F_1
int pop1F_2
int pop1F_3
int pop1F_4
int pop1F_5
_newline
byte pop1F_6
int pop2F_1
byte pop2F_2
int pop2F_3
int pop2F_4
byte pop2F_5
byte pop2F_6
_newline
int pop3F_1
int pop3F_2
int pop3F_3
int pop3F_4
int pop3F_5
byte pop3F_6
float nax
_newline
float nax_1
float nax_2
float nax_3
float nax_4
float nax_5
float naxM
float naxF
_newline
float naxM_1
float naxM_2
float naxM_3
float naxM_4
float naxM_5
byte naxM_6
float naxF_1
_newline
float naxF_2
float naxF_3
float naxF_4
float naxF_5
byte naxF_6
float nax1
float nax2
_newline
float nax3
float nax1_1
float nax1_2
float nax1_3
float nax1_4
float nax1_5
byte nax1_6
_newline
float nax2_1
byte nax2_2
float nax2_3
float nax2_4
float nax2_5
byte nax2_6
float nax3_1
_newline
float nax3_2
float nax3_3
float nax3_4
float nax3_5
byte nax3_6
float nax1M
float nax2M
_newline
float nax3M
float nax1F
float nax2F
float nax3F
float nax1M_1
float nax1M_2
float nax1M_3
_newline
float nax1M_4
float nax1M_5
byte nax1M_6
float nax2M_1
byte nax2M_2
float nax2M_3
float nax2M_4
_newline
float nax2M_5
byte nax2M_6
float nax3M_1
float nax3M_2
float nax3M_3
float nax3M_4
float nax3M_5
_newline
byte nax3M_6
float nax1F_1
float nax1F_2
float nax1F_3
float nax1F_4
float nax1F_5
byte nax1F_6
_newline
float nax2F_1
byte nax2F_2
float nax2F_3
float nax2F_4
float nax2F_5
byte nax2F_6
float nax3F_1
_newline
float nax3F_2
float nax3F_3
float nax3F_4
float nax3F_5
byte nax3F_6
}
0 155 34 29 39 42 11
80 73 22 17 17 17 7
. 11 12 22 24 4 .
138 3 13 27 26 38 36
11 0 2 0 1 0 0
0 5 3 0 5 0 0
72 2 6 66 1 5 18
16 16 15 7 0 1 0
1 0 0 0 3 1 0
2 0 0 9 10 22 21
4 0 1 0 0 0 0
0 1 2 0 2 0 0
64590 20766 9022 10401 18681 5720 32952
31636 10652 4566 5360 9420 2954 0
10113 4456 5041 9260 2766 0 58775
791 4793 18108 8433 9574 17278 5382
0 387 41 150 154 59 0
2212 503 638 1181 259 0 30058
410 2385 28717 381 2406 9339 4271
4914 8749 2785 0 186 25 83
83 33 0 1104 244 350 562
125 0 8769 4162 4660 8529 2597
0 201 16 67 71 26 0
1107 259 288 618 134 0 .2303922
.2373737 .2155172 .2200855 .2296748 .2878788 .1979167 .2659817
.1969697 .2107843 .1764706 .1715686 .2857143 . .3181818
.2222222 .2537879 .2708333 .2916667 . .2385266 .0277778
.1742424 .2561728 .2179487 .2236842 .2407407 .2878788 0
0 0 .0833333 0 0 0 .2291667
.1944444 0 .1041667 0 0 .2013889 .0416667
.2083333 .2790404 0 .1333333 .1898148 .2239583 .1822917
.1722222 .2857143 0 0 0 .0833333 0
0 0 .3055556 0 0 .1666667 0
0 .3888889 .2083333 .2537879 .2896825 .2916667 0
0 0 0 0 0 0 0
.2916667 0 .0416667 0 0
1 56 13 10 12 12 9
31 23 6 7 6 8 4
. 5 3 6 4 5 .
50 0 6 9 10 12 10
9 0 0 0 0 0 0
0 4 0 0 2 0 0
27 0 4 23 0 0 4
7 6 6 4 0 0 0
0 0 0 0 2 0 0
2 0 0 5 3 6 4
5 0 0 0 0 0 0
0 0 0 0 0 0 0
65064 20317 9243 10787 19118 5599 33272
31790 10440 4853 5432 9721 2826 0
9875 4390 5355 9397 2773 0 58919
754 5147 17462 8652 9908 17650 5247
0 352 53 136 162 51 0
2417 500 708 1239 283 0 30145
409 2593 28774 345 2552 8999 4532
5003 8959 2652 0 195 32 68
85 29 0 1196 270 350 641
136 0 8463 4120 4905 8691 2595
0 157 21 68 77 22 0
1219 230 358 598 147 0 .3966049
.3712121 .325 .4583333 .4375 .3703704 .4327957 .3478261
.3888889 .4047619 .5277778 .4479167 .375 . .35
.1388889 .3888889 .4166667 .3666667 . .3933333 0
.4375 .3611111 .325 .4583333 .4333333 .3703704 0
0 0 0 0 0 0 .4166667
0 0 .4583333 0 0 .4320988 0
.4375 .3478261 0 0 .375 .4047619 .5277778
.4444444 .375 0 0 0 0 0
0 0 .4166667 0 0 .4583333 0
0 .35 .1388889 .3888889 .4166667 .3666667 0
0 0 0 0 0 0 0
0 0 0 0 0
2 54 14 6 16 7 11
38 16 13 5 7 5 8
. 1 1 9 2 3 .
48 0 5 10 6 16 5
11 0 0 0 0 0 0
0 3 0 0 2 0 0
32 0 5 16 0 0 9
5 7 3 8 0 0 0
0 0 0 0 3 0 0
2 0 0 1 1 9 2
3 0 0 0 0 0 0
0 0 0 0 0 0 0
65157 20212 9304 10905 19254 5482 33342
31815 10373 4812 5440 9888 2829 0
9839 4492 5465 9366 2653 0 58733
723 5416 17326 8625 9960 17691 5131
0 335 49 141 148 50 0
2473 587 756 1323 277 0 30017
364 2804 28716 359 2612 8892 4466
4965 9046 2648 0 164 28 69
79 24 0 1278 294 379 711
142 0 8434 4159 4995 8645 2483
0 171 21 72 69 26 0
1195 293 377 612 135 0 .4135802
.5178571 .4722222 .3020833 .4047619 .4166667 .4429825 .34375
.525641 .5166667 .3095238 .4333333 .3854167 . .4166667
.25 .2962963 .3333333 .5 . .3993056 0
.6333333 .5166667 .4722222 .3020833 .35 .4166667 0
0 0 0 0 0 0 .6944445
0 0 .5416666 0 0 .4270833 0
.6333333 .34375 0 0 .5277778 .5166667 .3095238
.3611111 .3854167 0 0 0 0 0
0 0 .6944445 0 0 .5416666 0
0 .4166667 .25 .2962963 .3333333 .5 0
0 0 0 0 0 0 0
0 0 0 0 0
3 43 11 4 9 11 8
24 19 5 3 7 6 3
. 6 1 2 5 5 .
39 0 4 10 4 9 8
8 0 0 0 0 0 0
0 1 0 0 3 0 0
22 0 2 17 0 2 5
3 7 4 3 0 0 0
0 0 0 0 0 0 0
2 0 0 5 1 2 4
5 0 0 0 0 0 0
0 1 0 0 1 0 0
64658 19732 9429 10910 18975 5612 33197
31461 10102 4868 5546 9758 2923 0
9630 4561 5364 9217 2689 0 58022
738 5635 16698 8776 9955 17377 5216
0 331 61 142 150 54 0
2624 556 776 1363 316 0 29794
357 2925 28228 381 2710 8552 4522
5060 8940 2720 0 167 29 59
78 24 0 1352 298 407 699
169 0 8146 4254 4895 8437 2496
0 164 32 83 72 30 0
1272 258 369 664 147 0 .4593023
.3106061 .625 .5 .5681818 .3854167 .4270833 .5
.3 .5277778 .4880952 .4444444 .3611111 . .3194444
.9166667 .5416666 .7166666 .4 . .4700855 0
.3541667 .3333333 .625 .5 .6145833 .3854167 0
0 0 0 0 0 0 .0833333
0 0 .4444444 0 0 .4393939 0
.2916667 .509804 0 .4166667 .3 .5277778 .4880952
.5208334 .3611111 0 0 0 0 0
0 0 0 0 0 .2916667 0
0 .3666667 .9166667 .5416666 .7083333 .4 0
0 0 0 0 0 0 .0833333
0 0 .75 0 0
4 48 13 4 12 16 3
32 16 9 3 8 10 2
. 4 1 4 6 1 .
41 0 7 10 3 12 13
3 0 0 0 0 0 0
0 3 1 0 3 0 0
28 0 4 13 0 3 8
2 8 8 2 0 0 0
0 0 0 0 1 1 0
2 0 0 2 1 4 5
1 0 0 0 0 0 0
0 2 0 0 1 0 0
65770 19706 9714 11217 19436 5697 33568
32202 10222 4953 5629 9860 2904 0
9484 4761 5588 9576 2793 0 59035
683 5859 16599 9032 10196 17843 5365
0 282 46 150 162 43 0
2746 606 848 1383 276 0 30119
352 2993 28916 331 2866 8597 4635
5115 9036 2736 0 153 18 81
80 20 0 1437 282 421 712
141 0 8002 4397 5081 8807 2629
0 129 28 69 82 23 0
1309 324 427 671 135 0 .4375
.4038461 .5833333 .5555556 .34375 .4166667 .4557292 .4010417
.4444444 .6388889 .5208333 .375 .375 . .3125
.4166667 .625 .2916667 .5 . .4369919 0
.4404762 .3833333 .5 .5555556 .3589744 .4166667 0
0 0 0 0 0 0 .4722222
.8333333 0 .2777778 0 0 .4613095 0
.4166667 .3846154 0 .4722222 .46875 .5416667 .5208333
.3958333 .375 0 0 0 0 0
0 0 .25 .8333333 0 .2916667 0
0 .0416667 .4166667 .625 .3 .5 0
0 0 0 0 0 0 .5833334
0 0 .25 0 0
5 60 10 8 15 24 3
30 28 3 6 6 13 2
. 7 2 9 9 1 .
56 0 4 9 8 15 21
3 0 0 0 0 0 0
0 1 0 0 3 0 0
29 0 1 27 0 1 3
6 6 12 2 0 0 0
0 0 0 0 0 0 0
1 0 0 6 2 9 9
1 0 0 0 0 0 0
0 1 0 0 0 0 0
67677 19845 10120 11949 19863 5900 34584
33091 10083 5213 6066 10158 3064 0
9762 4907 5883 9703 2836 0 60707
697 6069 16644 9386 10933 18210 5534
0 313 53 137 145 49 0
2804 650 861 1454 300 0 31013
364 3094 29694 333 2973 8477 4837
5535 9304 2860 0 160 24 73
76 31 0 1402 335 447 747
163 0 8167 4549 5398 8906 2674
0 153 29 64 69 18 0
1402 315 414 705 137 0 .4841954
.5916667 .4375 .4388889 .4507576 .7222222 .4388889 .5327381
.6388889 .3055556 .3888889 .4294872 .75 . .5714286
.8333334 .4722222 .4814815 .6666667 . .4821429 0
.5416666 .6018519 .4375 .4388889 .4444444 .7222222 0
0 0 0 0 0 0 .5
0 0 .5833333 0 0 .433908 0
.5833333 .5339506 0 .5 .6388889 .3055556 .3888889
.4166667 .75 0 0 0 0 0
0 0 0 0 0 .5833333 0
0 .5833333 .8333334 .4722222 .4814815 .6666667 0
0 0 0 0 0 0 .5
0 0 0 0 0
6 58 18 7 15 15 3
40 17 14 4 11 9 2
. 3 3 4 6 1 .
52 0 6 15 7 14 13
3 0 0 0 0 0 0
0 3 0 1 2 0 0
35 0 5 17 0 0 12
4 10 7 2 0 0 0
0 0 0 0 2 0 1
2 0 0 3 3 4 6
1 0 0 0 0 0 0
0 0 0 0 0 0 0
66970 19339 10170 11870 19762 5829 34195
32774 9831 5235 6064 10150 2915 0
9507 4935 5806 9612 2914 0 60230
665 5858 16253 9466 10880 18159 5472
0 264 56 148 149 48 0
2753 615 810 1396 284 0 30724
343 3019 29506 322 2838 8240 4862
5568 9316 2738 0 135 35 80
72 21 0 1420 322 399 734
144 0 8013 4604 5312 8843 2734
0 129 21 68 77 27 0
1332 293 411 662 140 0 .4780702
.5833333 .297619 .4277778 .4888889 .5 .46875 .5
.547619 .1458333 .4166667 .4907407 .75 . .75
.5 .4583333 .4861111 0 . .4807692 0
.45 .6 .297619 .4285714 .4935898 .5 0
0 0 0 0 0 0 .4583333
0 .4166667 .4583333 0 0 .4714286 0
.45 .5 0 0 .5625 .1458333 .4166667
.5 .75 0 0 0 0 0
0 0 .4583333 0 .4166667 .4583333 0
0 .75 .5 .4583333 .4861111 0 0
0 0 0 0 0 0 0
0 0 0 0 0
7 62 22 12 9 13 6
30 31 11 6 4 5 4
. 10 6 5 8 2 .
54 0 7 16 11 9 12
6 0 0 0 0 0 0
0 5 1 0 1 0 0
26 0 4 28 0 2 8
6 4 4 4 0 0 0
0 0 0 0 3 0 0
1 0 0 8 5 5 8
2 0 0 0 0 0 0
0 1 1 0 0 0 0
67233 19184 10233 11860 19966 5990 34499
32733 9850 5294 6031 10192 3132 0
9333 4939 5829 9774 2858 0 60581
691 5693 16161 9485 10849 18438 5648
0 304 56 139 146 46 0
2645 651 828 1296 273 0 31165
349 2846 29416 342 2846 8341 4901
5518 9454 2951 0 158 31 61
70 29 0 1313 336 431 627
139 0 7820 4584 5331 8984 2697
0 146 25 78 76 17 0
1331 315 397 669 134 0 .4849727
.5198413 .4305556 .5648148 .4102564 .5138889 .4777778 .4919355
.469697 .4861111 .6875 .2833333 .5208333 . .575
.375 .4666667 .4895833 .5 . .4830247 0
.5138889 .5 .4469697 .5648148 .4166667 .5138889 0
0 0 0 0 0 0 .625
.25 0 .3333333 0 0 .474359 0
.5 .4910714 0 .5416666 .4375 .4861111 .6875
.2708333 .5208333 0 0 0 0 0
0 0 .5555556 0 0 .3333333 0
0 .5625 .4 .4666667 .4895833 .5 0
0 0 0 0 0 0 .8333333
.25 0 0 0 0
8 71 18 10 17 19 7
41 30 13 8 8 7 5
. 5 2 9 12 2 .
64 2 5 14 10 16 17
7 0 1 0 0 1 0
0 3 0 1 1 0 0
38 1 2 26 1 3 11
8 7 7 5 0 1 0
0 0 0 0 1 0 1
0 0 0 3 2 9 10
2 0 0 0 0 1 0
0 2 0 0 1 0 0
68736 19245 10459 12537 20343 6152 35264
33472 9879 5399 6355 10483 3148 0
9366 5060 6182 9860 3004 0 61758
705 5991 16133 9675 11444 18705 5801
0 265 58 180 156 46 0
2778 676 871 1389 277 0 31755
345 3018 30003 360 2973 8309 4989
5816 9652 2989 0 132 26 91
77 19 0 1405 356 429 704
124 0 7824 4686 5628 9053 2812
0 133 32 89 79 27 0
1373 320 442 685 153 0 .4518779
.4027778 .5166667 .4264706 .4956141 .4285714 .4471545 .4583333
.4358974 .46875 .4895833 .4285714 .4 . .3166667
.7083333 .3703704 .5347222 .5 . .4427083 .125
.7 .3928571 .5166667 .4010417 .4852941 .4285714 0
0 0 0 .25 0 0 .5833333
0 .8333333 .9166667 0 0 .4364035 0
.875 .4519231 .25 .5833333 .4318182 .46875 .4404762
.4285714 .4 0 0 0 0 0
0 0 .9166667 0 .8333333 0 0
0 .25 .7083333 .3703704 .525 .5 0
0 0 0 .25 0 0 .4166667
0 0 .9166667 0 0
9 75 20 10 19 19 7
46 28 13 6 12 11 4
. 6 4 7 8 3 .
65 1 8 19 9 17 14
6 0 0 0 0 1 0
0 1 1 2 3 1 0
40 1 4 25 0 3 13
6 10 8 3 0 0 0
0 1 0 0 0 0 2
1 1 0 6 3 7 6
3 0 0 0 0 0 0
0 0 1 0 2 0 0
69196 19206 10732 12314 20595 6349 35508
33687 9819 5445 6383 10602 3259 0
9386 5287 5931 9993 3090 0 62361
673 5843 16243 9927 11266 18943 5982
0 285 63 145 148 32 0
2600 688 847 1406 302 0 32090
343 2914 30271 330 2928 8310 5088
5842 9773 3077 0 146 27 70
79 21 0 1325 305 443 696
145 0 7933 4839 5424 9170 2905
0 139 36 75 69 11 0
1274 383 404 710 157 0 .4617117
.5131579 .5333334 .3903509 .4385965 .4761905 .4746377 .4404762
.525641 .5138889 .3680556 .4848485 .5416667 . .4861111
.5625 .4285714 .375 .3888889 . .4692308 .9166667
.3928571 .5131579 .5 .4019608 .4642857 .4861111 0
0 0 0 .9166667 0 0 0
.8333333 .2916667 .3055556 .4166667 0 .4833333 .9166667
.3958333 .4466667 0 .3888889 .525641 .5138889 .3833333
.4791667 .5833333 0 0 0 0 .9166667
0 0 0 0 .2916667 .5833333 .4166667
0 .4861111 .4722222 .4285714 .4444444 .3888889 0
0 0 0 0 0 0 0
.8333333 0 .1666667 0 0
10 81 26 13 19 19 4
45 36 15 10 8 10 2
. 11 3 11 9 2 .
71 2 8 19 12 18 18
4 0 1 0 1 0 0
0 6 1 0 1 0 0
37 2 6 34 0 2 10
9 7 9 2 0 1 0
1 0 0 0 4 1 0
1 0 0 9 3 11 9
2 0 0 0 0 0 0
0 2 0 0 0 0 0
71655 19721 11229 13137 21098 6470 36838
34817 10089 5817 6840 10770 3322 0
9632 5412 6297 10328 3148 0 64906
677 5771 16712 10438 12085 19536 6135
0 269 50 175 143 40 0
2667 690 825 1319 270 0 33366
350 2959 31540 327 2812 8547 5391
6297 9979 3152 0 137 25 96
72 20 0 1365 374 417 666
137 0 8165 5047 5788 9557 2983
0 132 25 79 71 20 0
1302 316 408 653 133 0 .4701646
.5288461 .4615385 .4429825 .4692982 .25 .5203704 .4074074
.5722222 .5333334 .4583333 .525 .2916667 . .469697
.2222222 .4318182 .4074074 .2083333 . .4565728 .5
.5833333 .5131579 .4513889 .4583333 .4444444 .25 0
.8333333 0 .1666667 0 0 0 .5277778
.5833333 0 .9166667 0 0 .5045045 .5
.625 .4044118 0 .4583333 .55 .5277778 .5
.4814815 .2916667 0 .8333333 0 .1666667 0
0 0 .5625 .5833333 0 .9166667 0
0 .4722222 .2222222 .4318182 .4074074 .2083333 0
0 0 0 0 0 0 .4583333
0 0 0 0 0
11 88 27 16 17 22 6
48 40 16 11 9 8 4
. 11 5 8 14 2 .
77 1 10 23 16 14 18
6 0 1 0 0 0 0
0 3 0 3 4 0 0
44 1 3 33 0 7 14
11 7 8 4 0 1 0
0 0 0 0 1 0 2
0 0 0 9 5 7 10
2 0 0 0 0 0 0
0 2 0 1 4 0 0
71966 19622 11348 13281 21078 6637 36813
35153 10127 5693 6755 10794 3444 0
9495 5655 6526 10284 3193 0 65187
719 5732 16706 10517 12257 19453 6254
0 279 85 152 149 54 0
2562 695 816 1367 292 0 33314
396 2926 31873 323 2806 8570 5273
6243 9973 3255 0 168 35 77
83 33 0 1351 356 404 675
140 0 8136 5244 6014 9480 2999
0 111 50 75 66 21 0
1211 339 412 692 152 0 .4441288
.4845679 .5729167 .3284314 .405303 .3888889 .4704861 .4125
.4739583 .5984849 .3703704 .40625 .4583333 . .5
.5166667 .28125 .4047619 .25 . .4512987 .0833333
.425 .4927536 .5729167 .2916667 .4351852 .3888889 0
.0833333 0 0 0 0 0 .5555556
0 .5 .2708333 0 0 .4640152 .0833333
.6944445 .4343434 0 .3095238 .4702381 .5984849 .3095238
.40625 .4583333 0 .0833333 0 0 0
0 0 .9166667 0 .5833334 0 0
0 .5277778 .5166667 .2738095 .4583333 .25 0
0 0 0 0 0 0 .375
0 .3333333 .2708333 0 0
12 137 34 18 38 34 13
65 72 16 9 18 18 4
. 18 9 20 16 9 .
121 3 11 28 17 34 29
13 0 0 0 3 0 0
0 5 1 1 4 0 0
60 0 3 61 3 8 14
9 18 15 4 0 0 0
0 0 0 0 1 0 0
2 0 0 14 8 16 14
9 0 0 0 3 0 0
0 4 1 1 2 0 0
69664 18802 10864 12963 20469 6566 35732
33932 9561 5553 6736 10454 3428 0
9241 5311 6227 10015 3138 0 63060
683 5611 15880 10050 11961 18949 6220
0 256 74 166 149 38 0
2593 682 785 1275 276 0 32372
339 2857 30688 344 2754 8098 5138
6220 9675 3241 0 124 39 79
77 20 0 1303 344 409 650
151 0 7782 4912 5741 9274 2979
0 132 35 87 72 18 0
1290 338 376 625 125 0 .4945256
.6102941 .5648148 .3618421 .5171568 .4230769 .4897436 .4988426
.59375 .4814815 .3333333 .5462963 .5416667 . .625
.6481482 .3875 .484375 .3703704 . .4979339 .1111111
.6060606 .639881 .5441176 .375 .5114943 .4230769 0
0 0 .1111111 0 0 0 .5666667
.9166667 .6666667 .5625 0 0 .4805556 0
.8333333 .5150273 .1111111 .5208333 .625 .4814815 .3333333
.5055556 .5416667 0 0 0 0 0
0 0 .75 0 0 .875 0
0 .6547619 .6145833 .421875 .5178571 .3703704 0
0 0 .1111111 0 0 0 .5208333
.9166667 .6666667 .25 0 0
13 228 56 39 56 63 14
113 115 26 20 26 36 5
. 30 19 30 27 9 .
206 4 17 45 38 51 60
12 0 2 0 2 0 0
0 9 1 2 3 2 0
101 1 11 105 3 6 20
19 24 34 4 0 1 0
0 0 0 0 5 1 2
2 1 0 25 19 27 26
8 0 1 0 2 0 0
0 4 0 0 1 1 0
70221 18511 10957 13271 20794 6688 36101
34120 9550 5652 6765 10752 3382 0
8961 5305 6506 10042 3306 0 63608
700 5509 15549 10169 12280 19262 6348
0 270 73 153 158 46 0
2600 641 778 1241 249 0 32658
350 2877 30950 350 2632 8031 5222
6252 9941 3212 0 130 37 71
91 21 0 1341 352 416 643
125 0 7518 4947 6028 9321 3136
0 140 36 82 67 25 0
1259 289 362 598 124 0 .494883
.4821429 .4615385 .485119 .5185185 .5714286 .4970501 .4927536
.4615385 .4875 .4775641 .5532407 .4166667 . .5
.4342105 .4916667 .4722222 .6574074 . .4911003 .5208334
.5196078 .5074074 .4495614 .4771242 .5041667 .5555556 0
.3333333 0 .7083334 0 0 0 .3888889
.9166667 .3333333 .8055556 .6666666 0 .4958746 .3333333
.5227273 .486508 .5833334 .5138889 .4791667 .4649123 .4895833
.5416667 .375 0 .3333333 0 0 0
0 0 .4166667 .9166667 .3333333 .75 .5833333
0 .53 .4342105 .4660494 .4551282 .6458333 0
.3333333 0 .7083334 0 0 0 .3541667
0 0 .9166667 .75 0
14 301 94 46 54 77 30
144 157 50 20 23 37 14
. 44 26 31 40 16 .
253 3 44 67 45 50 65
26 0 0 0 1 1 1
0 27 1 3 10 3 0
113 1 29 140 2 15 32
19 22 28 12 0 0 0
0 1 0 0 18 1 1
7 2 0 35 26 28 37
14 0 0 0 1 0 1
0 9 0 2 3 1 0
67256 17821 10430 12687 19954 6364 34497
32759 9196 5347 6467 10299 3188 0
8625 5083 6220 9655 3176 0 60744
728 5453 15066 9626 11628 18410 6014
0 263 72 179 158 56 0
2418 678 817 1280 260 0 31084
388 2833 29660 340 2620 7760 4934
5888 9513 2989 0 140 43 106
72 27 0 1255 338 432 658
150 0 7306 4692 5740 8897 3025
0 123 29 73 86 29 0
1163 340 385 622 110 0 .4507198
.4397163 .4347826 .4583333 .4383117 .5277778 .4508102 .450637
.4483333 .45 .4057971 .454955 .5238095 . .4299242
.4230769 .4973118 .4229167 .53125 . .4538867 .4444444
.4280303 .4514925 .4240741 .475 .4230769 .5480769 0
0 0 .0833333 .9166667 .3333333 0 .4104938
.9166667 .3055556 .4666667 .4166667 0 .45059 .9166667
.4281609 .4565476 .2083333 .4277778 .4557292 .4254386 .4204546
.4583333 .5138889 0 0 0 0 .9166667
0 0 .4351852 .9166667 .0833333 .3452381 .5833333
0 .4476191 .4230769 .5178571 .3963964 .577381 0
0 0 .0833333 0 .3333333 0 .3611111
0 .4166667 .75 .0833333 0
15 359 94 52 84 86 43
177 181 42 28 45 37 25
. 51 24 39 49 18 .
296 7 51 74 51 70 65
36 0 1 0 4 2 0
0 19 1 9 18 4 0
145 2 27 151 5 23 32
27 39 25 22 0 0 0
1 1 0 0 10 1 5
10 1 0 42 24 31 40
14 0 1 0 3 1 0
0 8 0 4 8 3 0
66930 17455 10381 12928 19715 6451 34372
32557 8968 5342 6594 10209 3259 0
8486 5039 6334 9506 3192 0 60500
754 5301 14789 9518 11923 18166 6104
0 273 81 174 187 39 0
2298 723 773 1241 266 0 31078
382 2720 29422 372 2580 7625 4889
6086 9386 3092 0 137 43 96
94 12 0 1160 376 384 665
135 0 7164 4629 5837 8780 3012
0 136 38 78 93 27 0
1137 347 389 576 131 0 .4646182
.4247312 .4599359 .5 .4874031 .4418605 .4693974 .4599448
.5198413 .4464286 .4907407 .4707207 .37 . .3464052
.4756944 .5106838 .5 .5416667 . .4631194 .4047619
.4666667 .4493243 .4558823 .5107143 .4615385 .412037 0
.0833333 0 .3541667 .6666666 0 0 .3425926
.6666667 .4537037 .537037 .6875 0 .4586207 .4166667
.5092593 .4674393 .4 .4166667 .5338542 .4382716 .491453
.4333333 .344697 0 0 0 .3333333 .5
0 0 .475 .6666667 .5166667 .5166667 .5833333
0 .3849206 .4756944 .5349463 .4791667 .5178571 0
.0833333 0 .3611111 .8333333 0 0 .1770833
0 .375 .5625 .7222222 0
16 356 117 43 69 87 40
180 176 66 23 38 32 21
. 51 20 31 55 19 .
296 6 54 93 34 61 75
33 0 1 0 1 2 2
0 23 9 7 10 5 0
148 3 29 148 3 25 53
18 31 28 18 0 0 0
1 1 1 0 13 5 6
3 2 0 40 16 30 47
15 0 1 0 0 1 1
0 10 4 1 7 3 0
64924 17088 10099 12206 19212 6319 33286
31638 8797 5130 6218 9945 3196 0
8291 4969 5988 9267 3123 0 58494
822 5309 14404 9215 11197 17693 5985
0 271 95 211 184 61 0
2348 742 743 1232 244 0 29932
433 2751 28562 389 2558 7419 4667
5693 9131 3022 0 147 45 126
80 35 0 1193 393 368 676
121 0 6985 4548 5504 8562 2963
0 124 50 85 104 26 0
1155 349 375 556 123 0 .4672285
.4650997 .496124 .4782609 .4482759 .4645833 .4453704 .4895833
.4292929 .5362319 .4385965 .4427083 .4126984 . .5114379
.45 .5268817 .4515151 .5219298 . .4648086 .3333333
.4953704 .4569893 .5343137 .4795082 .4333333 .459596 0
.3333333 0 .3333333 .25 .4166667 0 .5036232
.3518519 .4880952 .6 .5166667 0 .4487613 .2777778
.4454023 .4808559 .3888889 .5533333 .413522 .5925926 .4408602
.4583333 .4074074 0 0 0 .3333333 .0833333
.4166667 0 .4935898 .3333333 .4444444 .4166667 .4583333
0 .5145833 .46875 .5194445 .4184397 .5222222 0
.3333333 0 0 .4166667 .4166667 0 .5166667
.375 .75 .6785714 .5555556 0
17 303 94 39 46 87 37
167 136 55 23 28 44 17
. 39 16 18 43 20 .
253 5 41 67 34 42 77
33 0 2 0 0 2 1
0 24 4 3 7 3 0
142 2 21 111 3 20 40
19 25 42 16 0 1 0
0 0 1 0 14 3 2
2 0 0 27 15 17 35
17 0 1 0 0 2 0
0 10 1 1 5 3 0
63010 16655 9857 11826 18651 6021 32419
30591 8574 5025 6137 9576 3107 0
8081 4832 5689 9075 2914 0 56619
843 5216 13952 9011 10792 17142 5722
0 296 102 191 190 64 0
2326 690 794 1203 203 0 29103
419 2729 27516 424 2487 7182 4604
5577 8799 2941 0 148 45 110
83 33 0 1202 355 421 639
112 0 6770 4407 5215 8343 2781
0 148 57 81 107 31 0
1124 335 373 564 91 0 .3685369
.3235816 .4188034 .3713768 .3927203 .3693694 .3897206 .3425245
.3772727 .4528986 .3452381 .407197 .372549 . .2478632
.3697917 .412037 .377907 .3666667 . .3807642 .4
.3028455 .3320895 .4338235 .3849206 .3906927 .3964646 0
.4583333 0 0 .375 .3333333 0 .3020833
.3958333 .2777778 .3571429 .0833333 0 .4055164 .5416667
.3015873 .3490991 .3055556 .3041667 .39375 .4868421 .3566667
.4206349 .375 0 .75 0 0 0
.3333333 0 .3035714 .3888889 .3333333 .125 0
0 .2407407 .3666667 .4264706 .3547619 .4166667 0
.1666667 0 0 .375 0 0 .3
.4166667 .1666667 .45 .0833333 0
18 13 7 2 . 2 2
10 3 6 2 . 1 1
. 1 . . 1 1 .
11 0 2 5 2 0 2
2 0 0 0 0 0 0
0 2 0 0 0 0 0
8 0 2 3 0 0 4
2 0 1 1 0 0 0
0 0 0 0 2 0 0
0 0 0 1 0 0 1
1 0 0 0 0 0 0
0 0 0 0 0 0 0
60095 15786 9032 11479 17980 5818 30931
29164 8049 4706 5847 9271 3058 0
7737 4326 5632 8709 2760 0 53800
871 5132 13023 8239 10477 16565 5496
0 307 112 219 179 54 0
2389 626 741 1139 237 0 27710
413 2648 26090 458 2484 6655 4303
5328 8525 2899 0 144 49 110
87 23 0 1212 323 386 604
123 0 6368 3936 5149 8040 2597
0 163 63 109 92 31 0
1177 303 355 535 114 0 0
0 0 . 0 0 0 0
0 0 . 0 0 . 0
. . 0 0 . 0 0
0 0 0 0 0 0 0
0 0 0 0 0 0 0
0 0 0 0 0 0 0
0 0 0 0 0 0 0
0 0 0 0 0 0 0
0 0 0 0 0 0 0
0 0 0 0 0 0 0
0 0 0 0 0 0 0
0 0 0 0 0
