# Supplementary material for: Cumulative Risks of Foster Care Placement for Danish Children
Source: PLoS One. 2014 Oct 9;9(10):e109207. doi: 10.1371/journal.pone.0109207 (PMC4192300; doi:10.1371/journal.pone.0109207)
Supplement: File S1 — Data Used to Construct Life Tables. (ZIP) [file pone.0109207.s001.zip › lifetable_region2007 (2).csv]

dictionary {
float age
int cnt
int cnt_1
byte cnt_2
byte cnt_3
byte cnt_4
byte cnt_5
_newline
int cntM
int cntF
byte cntM_1
byte cntM_2
byte cntM_3
byte cntM_4
byte cntM_5
_newline
byte cntM_6
byte cntF_1
byte cntF_2
byte cntF_3
byte cntF_4
byte cntF_5
byte cntF_6
_newline
int cnt1
byte cnt2
byte cnt3
int cnt1_1
byte cnt1_2
byte cnt1_3
byte cnt1_4
_newline
byte cnt1_5
byte cnt1_6
byte cnt2_1
byte cnt2_2
byte cnt2_3
byte cnt2_4
byte cnt2_5
_newline
byte cnt2_6
byte cnt3_1
byte cnt3_2
byte cnt3_3
byte cnt3_4
byte cnt3_5
byte cnt3_6
_newline
int cnt1M
byte cnt2M
byte cnt3M
int cnt1F
byte cnt2F
byte cnt3F
byte cnt1M_1
_newline
byte cnt1M_2
byte cnt1M_3
byte cnt1M_4
byte cnt1M_5
byte cnt1M_6
byte cnt2M_1
byte cnt2M_2
_newline
byte cnt2M_3
byte cnt2M_4
byte cnt2M_5
byte cnt2M_6
byte cnt3M_1
byte cnt3M_2
byte cnt3M_3
_newline
byte cnt3M_4
byte cnt3M_5
byte cnt3M_6
byte cnt1F_1
byte cnt1F_2
byte cnt1F_3
byte cnt1F_4
_newline
byte cnt1F_5
byte cnt1F_6
byte cnt2F_1
byte cnt2F_2
byte cnt2F_3
byte cnt2F_4
byte cnt2F_5
_newline
byte cnt2F_6
byte cnt3F_1
byte cnt3F_2
byte cnt3F_3
byte cnt3F_4
byte cnt3F_5
byte cnt3F_6
_newline
float pop
int pop_1
int pop_2
int pop_3
int pop_4
int pop_5
float popM
_newline
float popF
int popM_1
int popM_2
int popM_3
int popM_4
int popM_5
byte popM_6
_newline
int popF_1
int popF_2
int popF_3
int popF_4
int popF_5
byte popF_6
float pop1
_newline
int pop2
int pop3
int pop1_1
int pop1_2
int pop1_3
int pop1_4
int pop1_5
_newline
byte pop1_6
int pop2_1
int pop2_2
int pop2_3
int pop2_4
byte pop2_5
byte pop2_6
_newline
int pop3_1
int pop3_2
int pop3_3
int pop3_4
int pop3_5
byte pop3_6
float pop1M
_newline
int pop2M
int pop3M
int pop1F
int pop2F
int pop3F
int pop1M_1
int pop1M_2
_newline
int pop1M_3
int pop1M_4
int pop1M_5
byte pop1M_6
int pop2M_1
byte pop2M_2
int pop2M_3
_newline
int pop2M_4
byte pop2M_5
byte pop2M_6
int pop3M_1
int pop3M_2
int pop3M_3
int pop3M_4
_newline
int pop3M_5
byte pop3M_6
int pop1F_1
int pop1F_2
int pop1F_3
int pop1F_4
int pop1F_5
_newline
byte pop1F_6
int pop2F_1
byte pop2F_2
int pop2F_3
int pop2F_4
byte pop2F_5
byte pop2F_6
_newline
int pop3F_1
int pop3F_2
int pop3F_3
int pop3F_4
int pop3F_5
byte pop3F_6
float nax
_newline
float nax_1
float nax_2
float nax_3
float nax_4
float nax_5
float naxM
float naxF
_newline
float naxM_1
float naxM_2
float naxM_3
float naxM_4
float naxM_5
byte naxM_6
float naxF_1
_newline
float naxF_2
float naxF_3
float naxF_4
float naxF_5
byte naxF_6
float nax1
float nax2
_newline
float nax3
float nax1_1
float nax1_2
float nax1_3
float nax1_4
float nax1_5
byte nax1_6
_newline
float nax2_1
float nax2_2
float nax2_3
float nax2_4
float nax2_5
byte nax2_6
float nax3_1
_newline
float nax3_2
float nax3_3
float nax3_4
float nax3_5
byte nax3_6
float nax1M
float nax2M
_newline
float nax3M
float nax1F
float nax2F
float nax3F
float nax1M_1
float nax1M_2
float nax1M_3
_newline
float nax1M_4
float nax1M_5
byte nax1M_6
float nax2M_1
byte nax2M_2
float nax2M_3
float nax2M_4
_newline
byte nax2M_5
byte nax2M_6
float nax3M_1
float nax3M_2
float nax3M_3
float nax3M_4
float nax3M_5
_newline
byte nax3M_6
float nax1F_1
float nax1F_2
float nax1F_3
float nax1F_4
float nax1F_5
byte nax1F_6
_newline
float nax2F_1
float nax2F_2
float nax2F_3
float nax2F_4
float nax2F_5
byte nax2F_6
float nax3F_1
_newline
float nax3F_2
float nax3F_3
float nax3F_4
float nax3F_5
byte nax3F_6
}
0 165 55 26 22 44 18
79 85 24 13 7 25 10
. 30 13 15 19 8 .
142 2 20 42 26 21 38
15 0 0 0 0 2 0
0 12 0 1 4 3 0
69 1 9 73 1 10 18
13 7 23 8 0 0 0
0 1 0 0 6 0 0
1 2 0 24 13 14 15
7 0 0 0 0 1 0
0 5 0 1 3 1 0
65303 20403 9912 10496 18875 5617 33587
31715 10606 5094 5369 9695 2823 0
9796 4818 5127 9180 2794 0 59650
843 4559 17758 9368 9688 17526 5310
0 425 49 136 188 45 0
2131 455 641 1084 248 0 30658
455 2345 28992 388 2213 9203 4826
4957 9001 2671 0 235 26 71
101 22 0 1121 224 327 550
123 0 8555 4542 4731 8525 2639
0 190 23 65 87 23 0
1009 231 314 534 125 0 .2571138
.287037 .2179487 .1477273 .2859848 .287037 .2594937 .2549019
.2569444 .2179487 .0595238 .3533333 .225 . .3111111
.2179487 .1888889 .1973684 .3645833 . .2617371 .0833333
.25 .297619 .2179487 .1547619 .2960526 .3 0
0 0 0 .0833333 0 0 .2651515
0 0 .2916667 .2222222 0 .2512077 .0833333
.3425926 .2716895 .0833333 .1666667 .2175926 .2179487 .0595238
.3550725 .25 0 0 0 0 .0833333
0 0 .375 0 0 .5833333 .125
0 .3576389 .2179487 .202381 .2055556 .3571429 0
0 0 0 .0833333 0 0 .1333333
0 0 .1944444 .4166667 0
1 49 9 7 10 14 9
22 27 6 2 4 7 3
. 3 5 6 7 6 .
45 0 3 8 7 10 13
7 0 0 0 0 0 0
0 1 0 0 1 1 0
20 0 1 25 0 2 5
2 4 7 2 0 0 0
0 0 0 0 1 0 0
0 0 0 3 5 6 6
5 0 0 0 0 0 0
0 0 0 0 1 1 0
64767 19479 10132 10448 18811 5897 33013
31754 9985 5129 5381 9476 3042 0
9494 5003 5067 9335 2855 0 58947
794 4796 16865 9502 9618 17401 5561
0 365 44 154 172 59 0
2185 543 640 1168 260 0 30098
424 2391 28849 370 2405 8691 4812
4935 8787 2873 0 179 30 85
96 34 0 1087 263 349 566
126 0 8174 4690 4683 8614 2688
0 186 14 69 76 25 0
1098 280 291 602 134 0 .4438775
.4444444 .3452381 .5166667 .4821429 .3796296 .4393939 .4475309
.3888889 .125 .4375 .5119048 .5833333 . .5555556
.4333333 .5694445 .452381 .2777778 . .4333333 0
.5555556 .40625 .3452381 .5166667 .474359 .3571429 0
0 0 0 0 0 0 .75
0 0 .5833333 .3333333 0 .4166667 0
.75 .4466667 0 .4583333 .3166667 .125 .4375
.5119048 .5833334 0 0 0 0 0
0 0 .75 0 0 0 0
0 .5555556 .4333333 .5694445 .4305556 .2666667 0
0 0 0 0 0 0 0
0 0 .5833333 .3333333 0
2 44 13 6 8 11 6
28 16 9 2 7 4 6
. 4 4 1 7 . .
40 0 3 11 6 8 9
6 0 0 0 0 0 0
0 2 0 0 1 0 0
25 0 2 15 0 1 7
2 7 3 6 0 0 0
0 0 0 0 2 0 0
0 0 0 4 4 1 6
0 0 0 0 0 0 0
0 0 0 0 1 0 0
65072 19026 10320 10804 19170 5752 33247
31825 9768 5380 5435 9745 2919 0
9258 4940 5369 9425 2833 0 58982
767 5079 16216 9715 9931 17694 5426
0 357 58 141 159 52 0
2368 509 700 1245 257 0 30130
405 2585 28852 362 2494 8343 5049
5009 8980 2749 0 191 33 65
83 33 0 1185 278 352 642
128 0 7873 4666 4922 8714 2677
0 166 25 76 76 19 0
1183 231 348 603 129 0 .5113636
.448718 .5 .5 .5378788 .625 .452381 .6145833
.3333333 .4583333 .452381 .4583333 .625 . .7083333
.5208333 .8333333 .5833333 . . .5291666 0
.1944444 .5151515 .5 .5 .5277778 .625 0
0 0 0 0 0 0 .0833333
0 0 .4166667 0 0 .47 0
.0833333 .6277778 0 .4166667 .4047619 .4583333 .452381
.3611111 .625 0 0 0 0 0
0 0 .0833333 0 0 0 0
0 .7083333 .5208333 .8333333 .6111111 0 0
0 0 0 0 0 0 0
0 0 .4166667 0 0
3 59 15 5 11 20 8
35 24 8 4 5 14 4
. 7 1 6 6 4 .
50 2 6 11 5 11 16
7 0 1 0 0 1 0
0 2 0 0 3 1 0
31 1 3 19 1 3 6
4 5 12 4 0 1 0
0 0 0 0 1 0 0
2 0 0 5 1 6 4
3 0 0 0 0 1 0
0 1 0 0 1 1 0
65194 18859 10454 10868 19357 5656 33364
31830 9662 5406 5436 9952 2908 0
9197 5048 5432 9405 2748 0 58724
788 5398 16025 9705 9929 17765 5300
0 336 59 150 190 53 0
2418 645 746 1307 282 0 30017
401 2791 28707 387 2607 8213 5020
4963 9098 2723 0 172 33 75
97 24 0 1238 328 373 704
148 0 7812 4685 4966 8667 2577
0 164 26 75 93 29 0
1180 317 373 603 134 0 .5056497
.4555556 .4666667 .5075758 .4291667 .8125 .4714286 .5555556
.46875 .4583333 .4 .4107143 .7916667 . .4404762
.5 .5972222 .4722222 .8333333 . .505 .4583333
.5416667 .4848485 .4666667 .5075758 .390625 .8214286 0
0 0 0 .9166667 0 0 .5416667
0 0 .4722222 .75 0 .5 0
.3333333 .5131579 .9166667 .75 .5972222 .4583333 .4
.4097222 .7916667 0 0 0 0 0
0 0 .1666667 0 0 .4166667 0
0 .35 .5 .5972222 .3333333 .8611111 0
0 0 0 .9166667 0 0 .9166667
0 0 .5833333 .75 0
4 52 12 9 15 14 2
31 21 7 7 8 9 .
. 5 2 7 5 2 .
47 0 4 8 9 15 13
2 0 0 0 0 0 0
0 3 0 0 1 0 0
29 0 1 18 0 3 5
7 8 9 0 0 0 0
0 0 0 0 1 0 0
0 0 0 3 2 7 4
2 0 0 0 0 0 0
0 2 0 0 1 0 0
64637 18587 10411 10870 19004 5765 33219
31418 9535 5377 5517 9783 3007 0
9052 5034 5353 9221 2758 0 58008
786 5576 15623 9702 9906 17407 5370
0 337 65 165 157 62 0
2550 604 763 1350 309 0 29824
394 2878 28184 392 2698 8021 5010
5028 8965 2800 0 176 30 75
83 30 0 1308 316 396 691
167 0 7602 4692 4878 8442 2570
0 161 35 90 74 32 0
1242 288 367 659 142 0 .4551282
.5625 .4907407 .3111111 .4880952 .5 .4596774 .4484127
.5714286 .4166667 .34375 .5092593 . . .55
.75 .2738095 .45 .5 . .429078 0
.6458334 .5208333 .4907407 .3111111 .4551282 .5 0
0 0 0 0 0 0 .5555556
0 0 .9166667 0 0 .4367816 0
.6666667 .4166667 0 .6388889 .4833333 .4166667 .34375
.5092593 0 0 0 0 0 0
0 0 .6666667 0 0 0 0
0 .5833333 .75 .2738095 .3333333 .5 0
0 0 0 0 0 0 .5
0 0 .9166667 0 0
5 64 19 9 12 19 5
31 31 6 6 6 11 2
. 11 3 6 8 3 .
52 1 11 15 8 12 13
4 0 1 0 0 0 0
0 3 1 0 6 1 0
27 1 3 25 0 6 5
5 6 9 2 0 1 0
0 0 0 0 0 1 0
2 0 0 10 3 6 4
2 0 0 0 0 0 0
0 1 0 0 4 1 0
65758 18540 10738 11206 19418 5856 33564
32192 9632 5452 5626 9877 2977 0
8906 5286 5580 9541 2879 0 59049
710 5805 15507 10008 10183 17825 5526
0 273 51 163 176 47 0
2680 649 839 1366 271 0 30123
364 2972 28926 346 2831 8048 5109
5111 9046 2809 0 146 20 88
91 19 0 1403 305 415 707
142 0 7459 4899 5072 8779 2717
0 127 31 75 85 28 0
1275 344 424 659 129 0 .4596774
.3676471 .4444444 .3819444 .5789474 .5333333 .5134408 .405914
.4166667 .3055556 .4722222 .6515151 .7916666 . .3409091
.7222222 .2916667 .4791667 .3611111 . .4775641 .0833333
.3981481 .3722222 .4166667 .3819444 .698718 .5625 0
.0833333 0 0 0 0 0 .5833333
.6666667 0 .3194444 .4166667 0 .5524691 .0833333
.3055556 .3966667 0 .4444444 .4833333 .2333333 .4722222
.7685185 .7916666 0 .0833333 0 0 0
0 0 0 .6666667 0 .125 0
0 .3166667 .7222222 .2916667 .5416667 .3333333 0
0 0 0 0 0 0 .5833333
0 0 .4166667 .4166667 0
6 56 17 12 7 10 10
23 33 6 7 2 5 3
. 11 5 5 5 7 .
50 0 6 13 12 7 10
8 0 0 0 0 0 0
0 4 0 0 0 2 0
21 0 2 29 0 4 5
7 2 5 2 0 0 0
0 0 0 0 1 0 0
0 1 0 8 5 5 5
6 0 0 0 0 0 0
0 3 0 0 0 1 0
67629 18635 11184 11898 19821 6091 34568
33061 9459 5766 6035 10147 3161 0
9176 5418 5863 9674 2930 0 60705
718 6002 15500 10417 10881 18182 5725
0 306 57 148 153 54 0
2746 678 851 1430 297 0 31008
374 3072 29697 344 2930 7883 5375
5505 9288 2957 0 158 24 76
84 32 0 1374 349 443 742
164 0 7617 5042 5376 8894 2768
0 148 33 72 69 22 0
1372 329 408 688 133 0 .4464286
.3676471 .5069444 .4761905 .5333334 .4 .5144928 .3989899
.3888889 .6785714 .5 .5666667 .3055556 . .3560606
.2666667 .4666667 .5 .4404762 . .4566667 0
.3611111 .3589744 .5069444 .4761905 .5333334 .4270833 0
0 0 0 0 0 0 .3958333
0 0 0 .2916667 0 .5198413 0
.4583333 .4109195 0 .3125 .4 .6785714 .5
.5666667 .1666667 0 0 0 0 0
0 0 .3333333 0 0 0 .5833333
0 .3333333 .2666667 .4666667 .5 .5138889 0
0 0 0 0 0 0 .4166667
0 0 0 0 0
7 69 19 14 17 17 2
41 27 11 9 11 10 .
. 8 5 6 6 2 .
61 0 8 17 12 16 14
2 0 0 0 0 0 0
0 2 2 1 3 0 0
36 0 5 25 0 2 10
7 10 9 0 0 0 0
0 0 0 0 1 2 1
1 0 0 7 5 6 5
2 0 0 0 0 0 0
0 1 0 0 1 0 0
66918 18328 11081 11810 19715 5984 34183
32734 9315 5714 6021 10127 3006 0
9013 5367 5789 9587 2978 0 60219
684 5798 15313 10328 10823 18114 5641
0 251 69 160 154 50 0
2692 650 800 1384 272 0 30731
358 2985 29488 326 2812 7757 5321
5527 9292 2834 0 129 42 88
77 22 0 1391 335 393 726
140 0 7556 5007 5296 8822 2807
0 122 27 72 77 28 0
1301 315 407 657 132 0 .4105392
.4078947 .4285714 .377451 .421875 .5 .4369919 .3703704
.3863636 .4537037 .5 .4083333 . . .4375
.3833333 .1527778 .4444444 .5 . .386612 0
.6190476 .4068627 .3611111 .3697917 .3869047 .5 0
0 0 0 0 0 0 .4166667
.8333333 .5 .6666667 0 0 .400463 0
.7 .3666667 0 .4166667 .3833333 .3452381 .5
.3518519 0 0 0 0 0 0
0 0 .4166667 .8333333 .5 .9166667 0
0 .4404762 .3833333 .1527778 .45 .5 0
0 0 0 0 0 0 .4166667
0 0 .4166667 0 0
8 62 20 16 15 5 6
35 27 10 10 11 1 3
. 10 6 4 4 3 .
60 1 1 18 16 15 5
6 0 1 0 0 0 0
0 1 0 0 0 0 0
34 0 1 26 1 0 9
10 11 1 3 0 0 0
0 0 0 0 1 0 0
0 0 0 9 6 4 4
3 0 1 0 0 0 0
0 0 0 0 0 0 0
67178 18047 11243 11825 19870 6193 34472
32706 9279 5800 6012 10146 3235 0
8768 5443 5813 9724 2958 0 60576
708 5627 15130 10445 10815 18334 5852
0 291 60 146 155 56 0
2553 695 825 1291 263 0 31160
362 2811 29416 346 2816 7824 5386
5501 9404 3045 0 151 30 67
75 39 0 1267 355 427 623
139 0 7306 5059 5314 8930 2807
0 140 30 79 80 17 0
1286 340 398 668 124 0 .4569893
.4041667 .5572917 .4611111 .6166667 .2222222 .4571429 .4567901
.3583333 .65 .4015152 .3333333 .3888889 . .45
.4027778 .625 .6875 .0555556 . .4625 .4166667
.1666667 .4166667 .5572917 .4611111 .6166667 .2222222 0
.4166667 0 0 0 0 0 .1666667
0 0 0 0 0 .4656863 0
.1666667 .4583333 .4166667 0 .3796296 .65 .4015152
.3333333 .3888889 0 0 0 0 0
0 0 .1666667 0 0 0 0
0 .4537037 .4027778 .625 .6875 .0555556 0
.4166667 0 0 0 0 0 0
0 0 0 0 0
9 79 22 15 13 21 8
44 32 10 8 7 13 6
. 10 7 6 7 2 .
69 0 10 18 12 13 19
7 0 0 0 0 0 0
0 4 3 0 2 1 0
41 0 3 28 0 4 9
7 7 13 5 0 0 0
0 0 0 0 1 1 0
0 1 0 9 5 6 6
2 0 0 0 0 0 0
0 1 2 0 1 0 0
68732 18163 11452 12465 20304 6348 35262
33467 9323 5911 6305 10474 3249 0
8838 5541 6160 9829 3099 0 61749
732 5964 15125 10619 11370 18640 5995
0 263 66 188 163 52 0
2701 717 867 1403 276 0 31751
366 2997 29998 366 2964 7794 5473
5767 9630 3087 0 132 31 98
83 22 0 1362 379 422 708
126 0 7331 5146 5603 9010 2908
0 131 35 90 80 30 0
1337 338 445 694 150 0 .4714912
.3583333 .5833333 .6730769 .3708333 .46875 .4734848 .46875
.3583333 .6354167 .6547619 .301282 .6111111 . .3583333
.5238096 .6944444 .5 .0416667 . .4842995 0
.3452381 .3888889 .5833333 .6730769 .3903509 .4642857 0
0 0 0 0 0 0 .0833333
.5833333 0 0 .5 0 .4776423 0
.4166667 .4940476 0 .2916667 .3796296 .6428571 .6547619
.301282 .6333333 0 0 0 0 0
0 0 .1666667 .5833333 0 0 .5
0 .3981481 .5 .6944444 .5833333 .0416667 0
0 0 0 0 0 0 0
.5833334 0 0 0 0
10 79 18 14 23 17 7
52 27 13 11 16 9 3
. 5 3 7 8 4 .
68 3 8 14 13 19 17
5 0 0 0 2 0 1
0 4 1 2 0 1 0
47 2 3 21 1 5 11
10 14 9 3 0 0 0
2 0 0 0 2 1 0
0 0 0 3 3 5 8
2 0 0 0 0 0 1
0 2 0 2 0 1 0
69165 18116 11702 12261 20531 6555 35506
33659 9268 5960 6358 10578 3342 0
8848 5742 5903 9953 3213 0 62320
699 5824 15205 10856 11211 18870 6178
0 265 74 159 162 39 0
2564 717 837 1398 308 0 32075
352 2916 30245 347 2908 7775 5578
5815 9747 3160 0 134 34 78
82 24 0 1317 323 437 695
144 0 7430 5278 5396 9123 3018
0 131 40 81 80 15 0
1247 394 400 703 164 0 .5158228
.4583333 .422619 .5253623 .6029412 .6071429 .4695513 .6049383
.4871795 .4015152 .4375 .6111111 .3888889 . .3833333
.5 .7261905 .59375 .7708334 . .5220588 .6944444
.3958333 .5297619 .448718 .4956141 .6029412 .5166667 0
0 0 .5833333 0 .9166667 0 .2083333
.0833333 .75 0 .75 0 .4858156 .5833333
.1388889 .6031746 .9166667 .55 .5454546 .4333333 .4166667
.6111111 .3888889 0 0 0 .5833333 0
0 0 .1666667 .0833333 0 0 0
0 .4722222 .5 .7166667 .59375 .7083334 0
0 0 0 0 .9166667 0 .25
0 .75 0 .75 0
11 109 30 21 20 31 7
59 48 17 11 11 17 3
. 12 10 9 13 4 .
88 3 17 18 18 19 27
6 0 1 1 0 1 0
0 10 2 1 3 1 0
50 2 7 38 1 8 12
10 11 14 3 0 1 0
0 1 0 0 4 1 0
2 0 0 6 8 8 13
3 0 0 1 0 0 0
0 5 1 1 0 1 0
71674 18600 12313 13072 21060 6629 36836
34836 9489 6385 6815 10730 3417 0
9110 5928 6257 10329 3212 0 64892
705 5773 15637 11464 12018 19474 6299
0 269 58 183 149 46 0
2612 743 823 1331 264 0 33360
359 2954 31532 346 2817 7971 5932
6275 9937 3245 0 139 27 96
74 23 0 1332 403 416 665
138 0 7666 5532 5743 9537 3054
0 130 31 87 75 23 0
1279 340 407 665 126 0 .4306854
.520115 .4484127 .3958333 .3666667 .3809524 .4039548 .4635417
.4607843 .3787879 .4393939 .377451 .1944444 . .6041667
.525 .3425926 .3525641 .5208333 . .4166667 .5833333
.4777778 .5138889 .4351852 .3991228 .3796296 .2916667 0
.6666667 .8333333 0 .25 0 0 .5185185
.375 .3333333 .25 .9166667 0 .4133333 .4583333
.3214286 .4210526 .8333333 .6145833 .4513889 .4166667 .4393939
.4047619 .1944444 0 .6666667 0 0 .25
0 0 .4375 0 0 .25 0
0 .6388889 .4583333 .34375 .3525641 .3888889 0
0 .8333333 0 0 0 0 .5833333
.75 .3333333 0 .9166667 0
12 159 49 24 27 42 17
85 72 29 16 10 21 9
. 19 8 16 21 8 .
141 1 16 40 22 25 38
16 0 1 0 0 0 0
0 8 2 1 4 1 0
76 1 7 65 0 7 23
15 9 20 9 0 1 0
0 0 0 0 5 1 0
1 0 0 17 7 16 18
7 0 0 0 0 0 0
0 2 1 0 3 1 0
72060 18548 12395 13242 21022 6853 36849
35209 9561 6227 6740 10757 3564 0
8986 6168 6501 10265 3289 0 65216
748 5763 15668 11487 12205 19389 6467
0 269 102 172 150 55 0
2534 750 814 1366 299 0 33333
404 2930 31883 344 2831 8031 5772
6221 9934 3375 0 155 44 84
86 35 0 1338 379 403 670
140 0 7637 5715 5984 9455 3092
0 114 58 88 64 20 0
1195 371 410 696 159 0 .4888535
.4965278 .46875 .474359 .5496032 .3676471 .5176471 .4548611
.5517241 .4479167 .5083333 .5793651 .3981481 . .4122807
.5104167 .453125 .5198413 .3333333 . .4793144 .5
.6011904 .475 .4507576 .4833333 .5482456 .359375 0
.5 0 0 0 0 0 .6190476
.6666666 0 .5625 .5 0 .5076755 .5
.6666667 .4461538 0 .5357143 .5181159 .4444444 .537037
.5791667 .3981481 0 .5 0 0 0
0 0 .7166667 .5 0 .5833333 0
0 .4166667 .4642857 .453125 .5138889 .3095238 0
0 0 0 0 0 0 .375
.8333333 0 .5555556 .5 0
13 243 68 44 50 58 23
132 111 34 21 30 31 16
. 34 23 20 27 7 .
205 3 33 52 39 45 51
18 0 1 0 1 0 1
0 14 5 3 7 4 0
104 1 25 101 2 8 21
19 26 26 12 0 1 0
0 0 0 0 11 2 3
5 4 0 31 20 19 25
6 0 0 0 1 0 1
0 3 3 0 2 0 0
69690 17712 11882 12867 20424 6805 35750
33940 9001 6086 6695 10417 3551 0
8711 5796 6172 10007 3254 0 63054
687 5635 14837 11017 11867 18882 6451
0 238 82 169 156 42 0
2559 722 783 1289 282 0 32364
343 2879 30690 344 2756 7561 5645
6176 9622 3360 0 118 43 80
81 21 0 1286 364 414 661
154 0 7276 5372 5691 9260 3091
0 120 39 89 75 21 0
1273 358 369 628 128 0 .4962277
.5318627 .4981061 .505 .4597701 .4601449 .4924242 .5007508
.5073529 .5674603 .4527778 .483871 .453125 . .5563725
.4347826 .5833333 .4320988 .4761905 . .502439 .4722222
.4595959 .5288461 .482906 .5111111 .4852941 .4953704 0
.25 0 .75 0 .4166667 0 .5654762
.6166667 .3333333 .2738095 .3125 0 .5064102 .25
.4433333 .4983498 .5833333 .5104167 .4880952 .5701754 .4647436
.5192308 .5 0 .25 0 0 0
0 0 .5681818 .5416666 .3333333 .3 .3125
0 .5564516 .4 .5745614 .45 .4861111 0
0 0 .75 0 .4166667 0 .5555556
.6666667 0 .2083333 0 0
14 348 98 75 67 77 31
181 164 49 40 37 39 16
. 47 35 30 37 15 .
295 9 44 78 67 60 64
26 0 6 0 3 0 0
0 14 8 4 13 5 0
145 5 31 150 4 10 39
34 33 28 11 0 3 0
2 0 0 0 7 6 2
11 5 0 39 33 27 36
15 0 3 0 1 0 0
0 5 2 2 1 0 0
70298 17517 11969 13184 20711 6917 36173
34122 9038 6170 6746 10718 3501 0
8477 5799 6438 9992 3416 0 63591
722 5582 14576 11109 12164 19166 6576
0 259 84 171 161 47 0
2584 698 792 1253 255 0 32656
366 2937 30935 356 2642 7521 5705
6209 9896 3325 0 130 43 83
86 24 0 1334 379 431 663
130 0 7055 5404 5955 9270 3251
0 129 41 88 75 23 0
1248 319 361 589 125 0 .4601449
.4583333 .4788889 .420398 .4703947 .4811828 .4700737 .449187
.4659864 .5395833 .3828829 .4722222 .5052083 . .4503546
.4095238 .4666667 .4684685 .4555556 . .4539548 .4722222
.5020325 .4540598 .4738806 .4208333 .453125 .4807692 0
.4027778 0 .6111111 0 0 0 .5138889
.5208333 .2708333 .5625 .4833333 0 .4505747 .5666667
.5456989 .4572222 .3541667 .3666667 .4273504 .5465686 .3712121
.4345238 .5151515 0 .4722222 0 .7083334 0
0 0 .6785715 .5 .25 .5681818 .4833333
0 .4807692 .3989899 .4814815 .4675926 .4555556 0
.3333333 0 .4166667 0 0 0 .2833333
.5833334 .2916667 .5 0 0
15 385 118 61 66 100 40
189 196 61 33 28 47 20
. 57 28 38 53 20 .
340 6 37 98 58 59 89
36 0 3 0 1 2 0
0 17 3 5 9 3 0
165 3 21 175 3 16 50
32 24 40 19 0 2 0
0 1 0 0 9 1 4
6 1 0 48 26 35 49
17 0 1 0 1 1 0
0 8 2 1 3 2 0
67410 16892 11375 12649 19907 6587 34553
32857 8713 5832 6451 10247 3310 0
8179 5543 6198 9660 3277 0 60832
765 5475 14188 10486 11574 18355 6229
0 261 88 185 173 58 0
2365 740 828 1273 269 0 31113
412 2831 29719 353 2644 7316 5367
5860 9466 3104 0 143 53 112
75 29 0 1210 374 440 651
156 0 6872 5119 5714 8889 3125
0 118 35 73 98 29 0
1155 366 388 622 113 0 .4787879
.480226 .4412568 .4457071 .5241666 .4729167 .4700176 .4872449
.4754098 .4469697 .4464286 .5336879 .375 . .4853801
.4345238 .4451754 .5157233 .5708333 . .482598 .2777778
.4707207 .4965986 .4382184 .4350283 .5355805 .462963 0
.5 0 .1666667 0 0 0 .3823529
.5 .55 .5277778 .6388889 0 .4626262 .3888889
.5396826 .5014285 .1666667 .3802083 .4833333 .4479167 .4201389
.5291666 .3464912 0 .5833334 0 0 0
0 0 .4074074 .4166667 .6041667 .6527778 .9166667
0 .5104167 .426282 .4452381 .5408163 .5931373 0
.3333333 0 .1666667 0 0 0 .3541667
.5416666 .3333333 .2777778 .5 0
16 392 127 63 76 91 35
198 191 56 33 43 52 14
. 69 30 33 38 21 .
338 7 45 105 58 66 76
33 0 5 0 2 0 0
0 17 5 8 13 2 0
169 3 25 169 4 17 44
30 38 44 13 0 2 0
1 0 0 0 10 3 4
7 1 0 61 28 28 32
20 0 3 0 1 0 0
0 5 2 4 5 1 0
67102 16461 11423 12844 19744 6630 34483
32616 8475 5875 6554 10227 3352 0
7984 5548 6290 9516 3278 0 60513
858 5357 13807 10482 11798 18146 6280
0 282 102 214 214 46 0
2273 777 778 1257 272 0 31114
415 2760 29399 443 2594 7124 5387
6037 9385 3181 0 145 49 105
100 16 0 1161 401 384 674
140 0 6683 5095 5761 8761 3099
0 137 53 109 114 30 0
1110 376 394 582 132 0 .4657241
.4993333 .3796296 .4901316 .4527778 .4809524 .4751683 .4559337
.5550596 .4368687 .4321705 .4310897 .5416667 . .4541063
.3166667 .5656565 .4824561 .4404762 . .477071 .3571429
.3948413 .5150794 .3994253 .4823232 .4671053 .5050505 0
.35 0 .375 0 0 0 .4388889
.15 .5833333 .3680556 .0833333 0 .4886588 .1944444
.41 .4654832 .4791667 .372549 .5965909 .4638889 .4122807
.4375 .5769231 0 .2916667 0 0 0
0 0 .425 .1666667 .7291667 .3571429 .0833333
0 .4562842 .3303571 .577381 .5078125 .4583333 0
.3888889 0 .75 0 0 0 .4666667
.125 .4375 .3833333 .0833333 0
17 324 113 41 60 66 44
151 172 43 22 34 32 20
. 69 19 26 34 24 .
264 4 52 86 35 48 54
41 0 0 0 2 2 0
0 26 6 10 7 3 0
117 2 29 147 2 22 30
18 25 25 19 0 0 0
1 1 0 0 12 4 8
4 1 0 56 17 23 29
22 0 0 0 1 1 0
0 13 2 2 3 2 0
65459 16357 10968 12146 19422 6566 33529
31929 8386 5575 6172 10067 3329 0
7970 5393 5974 9355 3237 0 58823
900 5424 13634 10032 11099 17826 6232
0 286 113 224 219 58 0
2357 777 769 1269 252 0 30078
453 2818 28745 447 2605 6986 5089
5638 9217 3148 0 147 53 124
93 36 0 1204 409 380 696
129 0 6648 4943 5461 8609 3084
0 139 60 100 126 22 0
1152 368 389 573 123 0 .4109907
.4427083 .3841463 .4166667 .3623737 .4204545 .4221854 .4011628
.4089147 .3939394 .4166667 .4375 .4666667 . .4637681
.372807 .4166667 .2916667 .3819444 . .4195076 .5625
.3660131 .4437985 .4047619 .4444444 .3688272 .4186992 0
0 0 .5416666 .5833333 0 0 .4366667
.2638889 .2583333 .3214286 .4444444 0 .4287749 .6666666
.3850575 .4121315 .4583333 .3409091 .375 .4212963 .4566667
.4466667 .4605263 0 0 0 .5 .8333333
0 0 .4861111 .2708333 .28125 .3541667 .5833333
0 .4806548 .3872549 .4311594 .3017241 .3825758 0
0 0 .5833333 .3333333 0 0 .3910256
.25 .1666667 .2777778 .375 0
18 11 2 2 2 2 3
7 4 2 1 1 1 2
. . 1 1 1 1 .
8 0 2 1 2 1 2
2 0 0 0 0 0 0
0 1 0 1 0 0 0
4 0 2 4 0 0 1
1 0 1 1 0 0 0
0 0 0 0 1 0 1
0 0 0 0 1 1 1
1 0 0 0 0 0 0
0 0 0 0 0 0 0
62848 16039 10484 11599 18611 6115 32318
30530 8221 5382 6018 9536 3161 0
7818 5102 5581 9075 2954 0 56335
947 5231 13293 9615 10565 17041 5821
0 333 112 208 227 67 0
2325 703 781 1218 204 0 28973
447 2729 27362 500 2502 6823 4951
5477 8720 3002 0 158 46 103
107 33 0 1197 362 411 649
110 0 6470 4664 5088 8321 2819
0 175 66 105 120 34 0
1128 341 370 569 94 0 0
0 0 0 0 0 0 0
0 0 0 0 0 . .
0 0 0 0 . 0 0
0 0 0 0 0 0 0
0 0 0 0 0 0 0
0 0 0 0 0 0 0
0 0 0 0 0 0 0
0 0 0 0 0 0 0
0 0 0 0 0 0 0
0 0 0 0 0 0 0
0 0 0 0 0 0 0
0 0 0 0 0
