# Supplementary material for: Cumulative Risks of Foster Care Placement for Danish Children
Source: PLoS One. 2014 Oct 9;9(10):e109207. doi: 10.1371/journal.pone.0109207 (PMC4192300; doi:10.1371/journal.pone.0109207)
Supplement: File S1 — Data Used to Construct Life Tables. (ZIP) [file pone.0109207.s001.zip › lifetable_region2008 (2).csv]

dictionary {
float age
int cnt
int cnt_1
byte cnt_2
byte cnt_3
byte cnt_4
byte cnt_5
_newline
int cntM
int cntF
byte cntM_1
byte cntM_2
byte cntM_3
byte cntM_4
byte cntM_5
_newline
byte cntM_6
byte cntF_1
byte cntF_2
byte cntF_3
byte cntF_4
byte cntF_5
byte cntF_6
_newline
int cnt1
byte cnt2
byte cnt3
int cnt1_1
byte cnt1_2
byte cnt1_3
byte cnt1_4
_newline
byte cnt1_5
byte cnt1_6
byte cnt2_1
byte cnt2_2
byte cnt2_3
byte cnt2_4
byte cnt2_5
_newline
byte cnt2_6
byte cnt3_1
byte cnt3_2
byte cnt3_3
byte cnt3_4
byte cnt3_5
byte cnt3_6
_newline
int cnt1M
byte cnt2M
byte cnt3M
int cnt1F
byte cnt2F
byte cnt3F
byte cnt1M_1
_newline
byte cnt1M_2
byte cnt1M_3
byte cnt1M_4
byte cnt1M_5
byte cnt1M_6
byte cnt2M_1
byte cnt2M_2
_newline
byte cnt2M_3
byte cnt2M_4
byte cnt2M_5
byte cnt2M_6
byte cnt3M_1
byte cnt3M_2
byte cnt3M_3
_newline
byte cnt3M_4
byte cnt3M_5
byte cnt3M_6
byte cnt1F_1
byte cnt1F_2
byte cnt1F_3
byte cnt1F_4
_newline
byte cnt1F_5
byte cnt1F_6
byte cnt2F_1
byte cnt2F_2
byte cnt2F_3
byte cnt2F_4
byte cnt2F_5
_newline
byte cnt2F_6
byte cnt3F_1
byte cnt3F_2
byte cnt3F_3
byte cnt3F_4
byte cnt3F_5
byte cnt3F_6
_newline
float pop
int pop_1
int pop_2
int pop_3
int pop_4
int pop_5
float popM
_newline
float popF
int popM_1
int popM_2
int popM_3
int popM_4
int popM_5
byte popM_6
_newline
int popF_1
int popF_2
int popF_3
int popF_4
int popF_5
byte popF_6
float pop1
_newline
int pop2
int pop3
int pop1_1
int pop1_2
int pop1_3
int pop1_4
int pop1_5
_newline
byte pop1_6
int pop2_1
int pop2_2
int pop2_3
int pop2_4
byte pop2_5
byte pop2_6
_newline
int pop3_1
int pop3_2
int pop3_3
int pop3_4
int pop3_5
byte pop3_6
float pop1M
_newline
int pop2M
int pop3M
int pop1F
int pop2F
int pop3F
int pop1M_1
int pop1M_2
_newline
int pop1M_3
int pop1M_4
int pop1M_5
byte pop1M_6
int pop2M_1
byte pop2M_2
int pop2M_3
_newline
int pop2M_4
byte pop2M_5
byte pop2M_6
int pop3M_1
int pop3M_2
int pop3M_3
int pop3M_4
_newline
int pop3M_5
byte pop3M_6
int pop1F_1
int pop1F_2
int pop1F_3
int pop1F_4
int pop1F_5
_newline
byte pop1F_6
int pop2F_1
byte pop2F_2
int pop2F_3
int pop2F_4
byte pop2F_5
byte pop2F_6
_newline
int pop3F_1
int pop3F_2
int pop3F_3
int pop3F_4
int pop3F_5
byte pop3F_6
float nax
_newline
float nax_1
float nax_2
float nax_3
float nax_4
float nax_5
float naxM
float naxF
_newline
float naxM_1
float naxM_2
float naxM_3
float naxM_4
float naxM_5
byte naxM_6
float naxF_1
_newline
float naxF_2
float naxF_3
float naxF_4
float naxF_5
byte naxF_6
float nax1
float nax2
_newline
float nax3
float nax1_1
float nax1_2
float nax1_3
float nax1_4
float nax1_5
byte nax1_6
_newline
float nax2_1
float nax2_2
float nax2_3
float nax2_4
float nax2_5
byte nax2_6
float nax3_1
_newline
float nax3_2
float nax3_3
float nax3_4
float nax3_5
byte nax3_6
float nax1M
float nax2M
_newline
float nax3M
float nax1F
float nax2F
float nax3F
float nax1M_1
float nax1M_2
float nax1M_3
_newline
float nax1M_4
float nax1M_5
byte nax1M_6
float nax2M_1
float nax2M_2
float nax2M_3
float nax2M_4
_newline
float nax2M_5
byte nax2M_6
float nax3M_1
float nax3M_2
float nax3M_3
float nax3M_4
float nax3M_5
_newline
byte nax3M_6
float nax1F_1
float nax1F_2
float nax1F_3
float nax1F_4
float nax1F_5
byte nax1F_6
_newline
float nax2F_1
float nax2F_2
float nax2F_3
float nax2F_4
byte nax2F_5
byte nax2F_6
float nax3F_1
_newline
float nax3F_2
float nax3F_3
float nax3F_4
float nax3F_5
byte nax3F_6
}
0 187 43 23 51 48 22
92 92 22 11 27 25 7
. 19 12 23 23 15 .
172 1 13 33 23 50 44
22 0 0 0 0 1 0
0 10 0 1 2 0 0
85 1 5 87 0 5 19
11 27 21 7 0 0 0
0 1 0 0 3 0 0
2 0 0 14 12 23 23
15 0 0 0 0 0 0
0 5 0 0 0 0 0
64532 20451 9437 10511 18598 5535 33033
31496 10486 4880 5366 9445 2856 0
9963 4557 5144 9153 2679 0 58811
945 4530 17819 8846 9660 17247 5239
0 435 63 167 219 61 0
2103 484 649 1066 228 0 30164
456 2288 28647 489 2239 9162 4557
4953 8773 2719 0 207 32 79
106 32 0 1072 265 319 530
102 0 8657 4289 4707 8474 2520
0 228 31 88 113 29 0
1029 219 329 536 126 0 .2205616
.2723577 .2282609 .1616667 .2482639 .1893939 .1884058 .2527174
.1893939 .2348485 .1512346 .1966667 .2261905 . .368421
.2222222 .173913 .3043478 .1722222 . .2126938 0
.3583333 .2550505 .2282609 .1616667 .2424242 .1893939 0
0 0 0 0 0 0 .34375
0 0 .4166667 0 0 .1764706 0
.3833333 .2480843 0 .3333333 .1622807 .2348485 .1512346
.1746032 .2261905 0 0 0 0 0
0 0 .3611111 0 0 .4166667 0
0 .3809524 .2222222 .173913 .3043478 .1722222 0
0 0 0 0 0 0 .3333333
0 0 0 0 0
1 52 11 13 13 10 5
22 29 5 6 5 4 2
. 5 7 8 6 3 .
41 1 10 5 13 12 7
4 0 0 0 0 1 0
0 6 0 1 2 1 0
19 0 3 22 1 6 3
6 5 3 2 0 0 0
0 0 0 0 2 0 0
1 0 0 2 7 7 4
2 0 0 0 0 1 0
0 3 0 1 1 1 0
65729 19995 10226 10714 19092 5702 33802
31926 10410 5257 5482 9788 2865 0
9584 4969 5232 9304 2837 0 59865
883 4719 17292 9646 9872 17672 5383
0 417 60 152 195 59 0
2188 482 660 1141 248 0 30745
475 2449 29120 408 2269 8959 4961
5055 9063 2707 0 240 35 77
96 27 0 1163 242 337 583
124 0 8333 4685 4817 8609 2676
0 177 25 75 99 32 0
1024 240 323 558 124 0 .4493464
.3833333 .5192308 .3782051 .5166667 .45 .4507576 .4482759
.4166667 .5416667 .3333333 .5625 .3333333 . .35
.5 .40625 .4861111 .5277778 . .4451219 .75
.4351852 .4 .5192308 .375 .4285714 .5 0
0 0 0 .75 0 0 .3666667
0 .4166667 .7083334 .25 0 .4254386 0
.6111111 .4621212 .75 .3472222 .3333333 .5416667 .3333333
.5 .3333333 0 0 0 0 0
0 0 .5416667 0 0 .75 0
0 .5 .5 .4047619 .375 .6666666 0
0 0 0 .75 0 0 .25
0 .4166667 .6666667 .25 0
2 48 8 9 10 16 5
27 21 5 3 6 10 3
. 3 6 4 6 2 .
44 0 4 5 9 10 16
4 0 0 0 0 0 0
0 3 0 0 0 1 0
25 0 2 19 0 2 4
3 6 10 2 0 0 0
0 0 0 0 1 0 0
0 1 0 1 6 4 6
2 0 0 0 0 0 0
0 2 0 0 0 0 0
64980 19088 10340 10630 18991 5931 33122
31858 9790 5213 5471 9568 3080 0
9298 5127 5159 9423 2851 0 59004
850 4896 16424 9687 9761 17528 5604
0 376 47 182 188 57 0
2226 561 653 1201 255 0 30106
447 2468 28898 403 2428 8467 4881
5003 8843 2912 0 178 31 104
104 30 0 1117 277 353 591
130 0 7957 4806 4758 8685 2692
0 198 16 78 84 27 0
1109 284 300 610 125 0 .4809028
.6875 .5 .3583333 .3854167 .6666667 .5401235 .4047619
.6833333 .5833334 .4861111 .4 .8333333 . .6944444
.4583333 .1666667 .3611111 .4166667 . .4621212 0
.6875 .7166666 .5 .3583333 .3854167 .625 0
0 0 0 0 0 0 .6388889
0 0 0 .8333333 0 .5233333 0
.75 .381579 0 .625 .6875 .5833334 .4861111
.4 .8333334 0 0 0 0 0
0 0 .6666667 0 0 0 .8333333
0 .8333333 .4583333 .1666667 .3611111 .4166667 0
0 0 0 0 0 0 .625
0 0 0 0 0
3 60 15 13 14 13 5
27 32 3 9 8 5 2
. 11 4 6 8 3 .
51 1 8 10 13 14 10
4 0 0 0 0 1 0
0 5 0 0 2 1 0
25 0 2 26 1 5 3
9 8 3 2 0 0 0
0 0 0 0 0 0 0
2 0 0 7 4 6 7
2 0 0 0 0 1 0
0 4 0 0 0 1 0
65222 18669 10504 10940 19323 5786 33282
31939 9570 5471 5492 9811 2938 0
9098 5033 5448 9512 2848 0 58999
841 5133 15849 9866 10035 17808 5441
0 361 75 164 179 62 0
2370 525 708 1263 267 0 30109
436 2608 28890 405 2524 8137 5125
5062 9022 2763 0 195 39 74
92 36 0 1187 286 348 658
129 0 7712 4741 4973 8786 2678
0 166 36 90 87 26 0
1182 239 360 605 138 0 .440678
.4166667 .3653846 .4702381 .4615385 .5666667 .4228395 .4557292
.3888889 .3333333 .4479167 .5 .5833333 . .4242424
.4375 .5 .4375 .5555556 . .4395425 .6666667
.4166667 .4583333 .3653846 .4702381 .4416667 .5208333 0
0 0 0 .6666667 0 0 .3125
0 0 .4583333 .75 0 .42 0
.4583333 .4583333 .6666667 .4 .3888889 .3333333 .4479167
.5277778 .5833333 0 0 0 0 0
0 0 0 0 0 .4583333 0
0 .4880952 .4375 .5 .4047619 .4583333 0
0 0 0 .6666667 0 0 .3125
0 0 0 .75 0
4 43 10 9 9 14 1
21 22 5 7 4 4 1
. 5 2 5 10 . .
40 1 2 9 9 9 13
0 0 0 0 0 0 1
0 1 0 0 1 0 0
20 1 0 20 0 2 5
7 4 4 0 0 0 0
0 0 1 0 0 0 0
0 0 0 4 2 5 9
0 0 0 0 0 0 0
0 1 0 0 1 0 0
65258 18588 10571 10945 19469 5685 33390
31868 9537 5469 5469 9993 2922 0
9051 5102 5476 9476 2763 0 58717
830 5422 15755 9799 9992 17842 5329
0 336 73 164 203 54 0
2409 653 749 1328 283 0 30009
419 2805 28708 411 2617 8080 5078
4982 9129 2740 0 172 36 84
102 25 0 1241 332 380 707
145 0 7675 4721 5010 8713 2589
0 164 37 80 101 29 0
1168 321 369 621 138 0 .4244186
.4083333 .3796296 .4351852 .452381 .5 .4761905 .375
.4333333 .4761905 .4791667 .5208333 .5 . .3833333
.0416667 .4 .425 . . .41875 .5
.5 .3796296 .3796296 .4351852 .4615385 0 0
0 0 0 0 .5 0 .6666667
0 0 .3333333 0 0 .475 .5
0 .3625 0 .5 .4333333 .4761905 .4791667
.5208333 0 0 0 0 0 0
.5 0 0 0 0 0 0
0 .3125 .0416667 .4 .4351852 0 0
0 0 0 0 0 0 .6666667
0 0 .3333333 0 0
5 68 19 12 14 15 8
44 24 14 6 11 7 6
. 5 6 3 8 2 .
61 0 7 14 12 13 14
8 0 0 0 0 0 0
0 5 0 1 1 0 0
39 0 5 22 0 2 11
6 10 6 6 0 0 0
0 0 0 0 3 0 1
1 0 0 3 6 3 8
2 0 0 0 0 0 0
0 2 0 0 0 0 0
64710 18361 10552 10931 19084 5782 33267
31443 9425 5448 5560 9816 3018 0
8936 5104 5371 9268 2764 0 57970
856 5614 15373 9832 9944 17428 5393
0 349 72 178 193 64 0
2557 607 776 1369 305 0 29805
436 2904 28165 420 2710 7885 5078
5059 8970 2813 0 190 35 79
102 30 0 1319 315 404 701
165 0 7488 4754 4885 8458 2580
0 159 37 99 91 34 0
1238 292 372 668 140 0 .4816177
.5263158 .5208333 .422619 .4277778 .5208333 .4829546 .4791667
.5119048 .4722222 .469697 .4642857 .4722222 . .5666667
.5694445 .25 .3958333 .6666667 . .4918033 0
.3928571 .547619 .5208333 .4423077 .4404762 .5208333 0
0 0 0 0 0 0 .4666667
0 .1666667 .25 0 0 .5064102 0
.3 .4659091 0 .625 .5530303 .4722222 .5
.5 .4722222 0 0 0 0 0
0 0 .3611111 0 .1666667 .25 0
0 .5277778 .5694445 .25 .3958333 .6666667 0
0 0 0 0 0 0 .625
0 0 0 0 0
6 62 17 11 14 15 5
39 23 12 6 8 8 5
. 5 5 6 7 . .
55 0 7 15 11 12 12
5 0 0 0 0 0 0
0 2 0 2 3 0 0
34 0 5 21 0 2 10
6 7 6 5 0 0 0
0 0 0 0 2 0 1
2 0 0 5 5 5 6
0 0 0 0 0 0 0
0 0 0 1 1 0 0
65815 18349 10850 11276 19471 5869 33612
32203 9548 5522 5662 9888 2992 0
8801 5328 5614 9583 2877 0 59059
748 5815 15311 10109 10248 17848 5543
0 273 63 174 192 46 0
2686 647 833 1380 269 0 30137
394 2977 28922 354 2838 7953 5172
5131 9058 2823 0 150 27 102
94 21 0 1411 304 417 704
141 0 7358 4937 5117 8790 2720
0 123 36 72 98 25 0
1275 343 416 676 128 0 .4327957
.4705882 .4166667 .4107143 .4722222 .2833333 .3632479 .5507246
.3611111 .3194444 .3333333 .4791667 .2833333 . .7333333
.5333333 .5138889 .4642857 . . .4469697 0
.3214286 .5333334 .4166667 .4305556 .4513889 .2833333 0
0 0 0 0 0 0 0
0 .2916667 .5555556 0 0 .3627451 0
.3666667 .5833333 0 .2083333 .4333333 .3194444 .3452381
.375 .2833333 0 0 0 0 0
0 0 0 0 .25 .7916667 0
0 .7333333 .5333333 .55 .5277778 0 0
0 0 0 0 0 0 0
0 .3333333 .0833333 0 0
7 79 10 17 21 25 6
42 37 4 12 11 11 4
. 6 5 10 14 2 .
73 0 6 8 17 21 21
6 0 0 0 0 0 0
0 2 0 0 4 0 0
39 0 3 34 0 3 4
12 11 8 4 0 0 0
0 0 0 0 0 0 0
3 0 0 4 5 10 13
2 0 0 0 0 0 0
0 2 0 0 1 0 0
67687 18493 11240 11936 19944 6074 34594
33093 9379 5800 6062 10202 3151 0
9114 5440 5874 9742 2923 0 60683
769 6029 15353 10468 10907 18243 5712
0 308 66 169 173 53 0
2745 674 843 1470 297 0 31008
388 3084 29675 381 2945 7804 5409
5523 9321 2951 0 158 29 82
91 28 0 1372 344 446 757
165 0 7549 5059 5384 8922 2761
0 150 37 87 82 25 0
1373 330 397 713 132 0 .4493671
.3916667 .3627451 .5753968 .3966667 .5694444 .4404762 .4594595
.3333333 .2986111 .5909091 .4621212 .5 . .4305556
.5166667 .5583333 .3452381 .7083334 . .4520548 0
.4166667 .3541667 .3627451 .5753968 .4047619 .5694444 0
0 0 0 0 0 0 .5416667
0 0 .3541667 0 0 .4380342 0
.4722222 .4681373 0 .3611111 .3333333 .2986111 .5909091
.4583333 .5 0 0 0 0 0
0 0 0 0 0 .4722222 0
0 .375 .5166667 .5583333 .3717949 .7083334 0
0 0 0 0 0 0 .5416667
0 0 0 0 0
8 73 15 19 15 15 9
43 29 9 9 8 9 8
. 6 9 7 6 1 .
65 1 6 11 18 14 14
8 0 1 0 0 0 0
0 3 1 1 1 0 0
38 1 3 27 0 2 7
9 7 8 7 0 1 0
0 0 0 0 1 0 1
1 0 0 4 9 7 6
1 0 0 0 0 0 0
0 2 0 0 0 0 0
66938 18164 11178 11852 19737 6007 34173
32764 9213 5767 6038 10134 3021 0
8951 5410 5814 9603 2986 0 60180
742 5796 15142 10411 10854 18117 5656
0 267 76 169 171 59 0
2680 658 803 1385 270 0 30699
395 2968 29481 347 2827 7662 5360
5539 9291 2847 0 141 48 94
86 26 0 1371 343 392 725
137 0 7480 5051 5315 8826 2809
0 126 28 75 85 33 0
1309 314 411 660 133 0 .4652778
.4777778 .4722222 .55 .3944444 .4074074 .4806201 .4425287
.6388889 .5092593 .5104167 .3333333 .40625 . .2361111
.4351852 .5952381 .4861111 .4166667 . .4717949 .8333333
.35 .4545455 .4722222 .5595238 .422619 .4270833 0
.8333333 0 0 0 0 0 .4444444
0 .4166667 0 0 0 .4890351 .8333333
.3333333 .4475309 0 .375 .6190476 .5092593 .5238095
.375 .4285714 0 .8333333 0 0 0
0 0 .5833333 0 .4166667 0 0
0 .1666667 .4351852 .5952381 .4861111 .4166667 0
0 0 0 0 0 0 .375
0 0 0 0 0
9 77 19 13 14 22 9
49 28 12 10 7 14 6
. 7 3 7 8 3 .
65 1 11 14 12 13 17
9 0 0 1 0 0 0
0 5 0 1 5 0 0
43 0 6 22 1 5 10
10 7 10 6 0 0 0
0 0 0 0 2 0 0
4 0 0 4 2 6 7
3 0 0 1 0 0 0
0 3 0 1 1 0 0
67284 17948 11313 11866 19936 6221 34531
32753 9243 5840 6020 10181 3247 0
8705 5473 5846 9755 2974 0 60586
768 5664 15006 10500 10836 18371 5873
0 301 73 160 175 59 0
2568 696 829 1300 271 0 31161
394 2836 29425 374 2828 7766 5419
5494 9428 3054 0 159 38 76
81 40 0 1281 353 432 628
142 0 7240 5081 5342 8943 2819
0 142 35 84 94 19 0
1287 343 397 672 129 0 .4491342
.4342105 .4871795 .3452381 .4886364 .4907407 .4761905 .4017857
.4027778 .5166667 .3452381 .5119048 .625 . .4880953
.3888889 .3452381 .4479167 .2222222 . .4615385 .0833333
.4090909 .4047619 .5208333 .3333333 .5490196 .4907407 0
0 .0833333 0 0 0 0 .5166667
0 .5 .2833333 0 0 .4806201 0
.4444444 .4242424 .0833333 .3666667 .3416667 .5166667 .3452381
.5916666 .625 0 0 0 0 0
0 0 .7083333 0 0 .3125 0
0 .5625 .5416667 .3194444 .4880952 .2222222 0
0 .0833333 0 0 0 0 .3888889
0 .5 .1666667 0 0
10 80 16 19 19 19 7
49 31 11 9 12 13 4
. 5 10 7 6 3 .
75 2 2 16 19 18 16
6 0 0 0 0 1 1
0 0 0 1 1 0 0
46 2 1 29 0 1 11
9 11 12 3 0 0 0
0 1 1 0 0 0 1
0 0 0 5 10 7 4
3 0 0 0 0 0 0
0 0 0 0 1 0 0
68816 18099 11490 12520 20354 6353 35331
33485 9281 5937 6336 10521 3256 0
8818 5553 6184 9833 3097 0 61765
785 5975 15049 10650 11407 18655 6004
0 271 78 203 178 55 0
2701 715 871 1418 270 0 31770
407 3006 29995 378 2969 7750 5490
5788 9649 3093 0 140 38 106
96 27 0 1355 383 424 722
122 0 7299 5160 5619 9006 2911
0 131 40 97 82 28 0
1346 332 447 696 148 0 .5020834
.5260417 .5701754 .4605263 .4385965 .547619 .4914966 .5188172
.5681818 .5185185 .4236111 .4230769 .6458333 . .4333333
.6166667 .5238095 .4722222 .4166667 . .4966667 .8333334
.5416667 .5260417 .5701754 .4768519 .3958333 .5138889 0
0 0 0 .9166667 .75 0 0
0 .1666667 .9166667 0 0 .4836957 .8333334
.1666667 .5172414 0 .9166667 .5681818 .5185185 .4469697
.3819444 .6111111 0 0 0 0 .9166667
.75 0 0 0 .1666667 0 0
0 .4333333 .6166667 .5238095 .4375 .4166667 0
0 0 0 0 0 0 0
0 0 .9166667 0 0
11 108 20 25 24 29 10
60 48 12 15 12 16 5
. 8 10 12 13 5 .
96 1 11 16 23 23 24
10 0 0 1 0 0 0
0 4 1 1 5 0 0
51 1 8 45 0 3 9
13 11 13 5 0 0 1
0 0 0 0 3 1 1
3 0 0 7 10 12 11
5 0 0 0 0 0 0
0 1 0 0 2 0 0
69272 18032 11767 12330 20578 6565 35540
33732 9206 6000 6390 10602 3342 0
8826 5767 5940 9976 3223 0 62364
758 5829 15120 10922 11248 18881 6193
0 275 79 187 179 38 0
2557 713 837 1415 307 0 32080
389 2908 30284 369 2921 7715 5619
5833 9753 3160 0 145 37 92
94 21 0 1307 321 432 701
147 0 7405 5303 5415 9128 3033
0 130 42 95 85 17 0
1250 392 405 714 160 0 .4884259
.4416667 .56 .5694444 .4195402 .4083333 .4611111 .5225694
.4305556 .5 .5208333 .4322917 .3666666 . .4583333
.65 .6180555 .4038461 .45 . .4878472 .1666667
.5227273 .4270833 .5688406 .5760869 .3993056 .4083333 0
0 .1666667 0 0 0 0 .5
.75 .4166667 .5166667 0 0 .4738562 .1666667
.4166667 .5037037 0 .8055556 .4351852 .5064102 .5303031
.4615385 .3666666 0 0 .1666667 0 0
0 0 .4166667 .75 .4166667 .3055556 0
0 .4166667 .65 .6180555 .3257576 .45 0
0 0 0 0 0 0 .75
0 0 .8333334 0 0
12 138 35 20 28 37 18
80 58 22 11 16 19 12
. 13 9 12 18 6 .
124 3 10 28 20 27 32
17 0 1 0 0 2 0
0 6 0 1 3 0 0
72 1 7 52 2 3 17
11 15 17 12 0 0 0
0 1 0 0 5 0 1
1 0 0 11 9 12 15
5 0 1 0 0 1 0
0 1 0 0 2 0 0
71735 18497 12368 13118 21094 6658 36909
34826 9462 6409 6844 10746 3448 0
9035 5959 6274 10348 3210 0 64881
736 5814 15516 11514 12059 19478 6314
0 270 62 184 169 51 0
2628 745 826 1342 273 0 33370
383 2993 31511 353 2821 7921 5950
6296 9939 3264 0 149 30 96
84 24 0 1346 406 422 670
149 0 7595 5564 5763 9539 3050
0 121 32 88 85 27 0
1282 339 404 672 124 0 .5036232
.4833333 .5291666 .5386905 .4932432 .4814815 .471875 .5474138
.4545455 .4242424 .5 .5 .4652778 . .5320513
.6574074 .5902778 .4861111 .5138889 . .5127688 .6111111
.3833333 .5208333 .5291666 .5493827 .4739583 .4950981 0
.25 0 0 .7916666 0 0 .3472222
0 .25 .5 0 0 .4907407 .8333333
.2261905 .5432692 .5 .75 .5196078 .4242424 .5166667
.5 .4652778 0 0 0 0 .8333333
0 0 .2333333 0 .25 .1666667 0
0 .5227273 .6574074 .5902778 .4444444 .5666667 0
.25 0 0 .75 0 0 .9166667
0 0 .6666666 0 0
13 244 60 43 42 71 28
114 130 31 23 14 35 11
. 29 20 28 36 17 .
214 4 23 41 42 39 64
28 0 1 0 2 1 0
0 16 1 1 5 0 0
96 2 14 118 2 9 18
23 14 30 11 0 1 0
0 1 0 0 11 0 0
3 0 0 23 19 25 34
17 0 0 0 2 0 0
0 5 1 1 2 0 0
72094 18371 12463 13304 21091 6865 36859
35235 9476 6269 6756 10791 3567 0
8895 6194 6548 10300 3298 0 65207
771 5779 15491 11551 12242 19441 6482
0 267 101 191 155 57 0
2536 750 818 1377 298 0 33314
409 2949 31893 362 2830 7946 5808
6225 9961 3374 0 152 43 91
85 38 0 1340 382 408 677
142 0 7545 5743 6017 9480 3108
0 115 58 100 70 19 0
1196 368 410 700 156 0 .4972678
.4958333 .4806201 .5535714 .4941314 .4494048 .4407895 .5467949
.4408602 .4166667 .4761905 .4714286 .3484848 . .5545977
.5541667 .5922619 .5162037 .5147059 . .4848131 .3541667
.6449276 .4613821 .4742064 .5491453 .4830729 .4494048 0
.1666667 0 .4583333 .3333333 0 0 .59375
.75 .9166667 .7333333 0 0 .4184028 .25
.625 .5388418 .4583333 .6759259 .3518519 .4166667 .4761905
.4583333 .3484848 0 .1666667 0 0 .3333333
0 0 .5909091 0 0 .75 0
0 .5471014 .5438597 .59 .5049019 .5147059 0
0 0 .4583333 0 0 0 .6
.75 .9166667 .7083333 0 0
14 342 101 72 69 78 22
156 186 41 33 33 41 8
. 60 39 36 37 14 .
305 6 30 87 69 66 62
21 0 1 0 2 3 0
0 13 3 1 12 1 0
138 1 17 167 5 13 34
31 32 33 8 0 0 0
0 1 0 0 7 2 1
7 0 0 53 38 34 29
13 0 1 0 2 2 0
0 6 1 0 5 1 0
69793 17652 11957 12910 20472 6802 35803
33990 8959 6121 6724 10450 3549 0
8693 5836 6186 10022 3253 0 63093
713 5673 14766 11074 11893 18908 6452
0 243 83 186 161 40 0
2565 739 785 1301 283 0 32395
349 2898 30698 364 2775 7535 5666
6192 9647 3355 0 112 45 89
83 20 0 1276 378 420 664
160 0 7231 5408 5701 9261 3097
0 131 38 97 78 20 0
1289 361 365 637 123 0 .502924
.4876238 .4606481 .544686 .5096154 .5568182 .5096154 .4973118
.495935 .4722222 .510101 .5406504 .5729167 . .4819444
.4508547 .5763889 .4752252 .547619 . .5008197 .5972222
.5194445 .4808429 .4710145 .5328283 .5094086 .5555556 0
.1666667 0 .7916666 .6111111 0 0 .5576923
.2222222 .8333333 .5208333 .5833333 0 .4987923 .5833333
.5931373 .502495 .6 .4230769 .4558823 .4919355 .5
.5303031 .5729167 0 0 0 0 .5833333
0 0 .6904762 .1666667 .8333333 .5833333 0
0 .4968553 .4539474 .5637255 .4856322 .5448718 0
.1666667 0 .7916666 .625 0 0 .4027778
.3333333 0 .4333333 .5833333 0
15 395 127 68 74 82 44
194 201 53 36 37 45 23
. 74 32 37 37 21 .
347 4 41 101 66 66 73
41 0 2 0 1 0 1
0 23 2 7 8 1 0
167 2 22 180 2 19 41
35 32 38 21 0 0 0
1 0 1 0 11 1 4
6 0 0 60 31 34 35
20 0 2 0 0 0 0
0 12 1 3 2 1 0
70523 17496 12025 13259 20767 6976 36258
34265 9028 6197 6754 10752 3527 0
8468 5828 6505 10015 3449 0 63740
745 5629 14529 11154 12203 19224 6630
0 259 87 191 158 50 0
2605 709 807 1249 259 0 32719
366 2957 31021 379 2672 7502 5723
6200 9943 3351 0 129 44 89
79 25 0 1340 390 443 654
130 0 7027 5431 6003 9281 3279
0 130 43 102 79 25 0
1265 319 364 595 129 0 .4795359
.4370079 .4779412 .5439189 .5 .4583333 .4707904 .4879768
.4418239 .4490741 .5337838 .4925926 .4275362 . .4335586
.5104167 .5540541 .509009 .4920635 . .4793468 .6041667
.4776423 .440594 .4785354 .540404 .4851598 .4674797 0
.5416667 0 .8333333 0 .5 0 .4130435
.4583333 .5357143 .6145833 .5 0 .4680639 .6666666
.4886364 .4898148 .5416667 .4649123 .4430894 .4619048 .5182292
.4714912 .4444444 0 0 0 .8333333 0
.5 0 .4393939 0 .5833334 .5972222 0
0 .4388889 .4973118 .5612745 .5 .4916667 0
.5416667 0 0 0 0 0 .3888889
.9166667 .4722222 .6666666 .5 0
16 374 118 67 52 94 43
186 188 54 40 27 47 18
. 64 27 25 47 25 .
308 7 56 91 60 46 73
38 0 2 0 2 3 0
0 25 6 4 17 4 0
152 3 29 156 4 27 39
38 24 34 17 0 1 0
1 1 0 0 14 1 2
11 1 0 52 22 22 39
21 0 1 0 1 2 0
0 11 5 2 6 3 0
67603 16936 11368 12702 19964 6633 34639
32964 8739 5827 6447 10301 3325 0
8197 5541 6255 9663 3308 0 60882
853 5531 14190 10469 11584 18370 6269
0 272 94 227 195 65 0
2392 743 835 1289 272 0 31130
455 2860 29752 398 2671 7309 5357
5844 9500 3120 0 144 55 134
91 31 0 1237 377 435 654
157 0 6881 5112 5740 8870 3149
0 128 39 93 104 34 0
1155 366 400 635 115 0 .4585561
.4865819 .4390547 .4503205 .4512411 .4379845 .4413082 .4756206
.470679 .38125 .4567901 .4698582 .3888889 . .5
.5246913 .4433333 .4326241 .4733333 . .4485931 .5
.5059524 .474359 .4444444 .4257246 .4337899 .4495614 0
.4583333 0 .4166667 .5833333 0 0 .5333334
.4166667 .75 .4901961 .2916667 0 .4150219 .4722222
.5747126 .4813034 .5208333 .4320988 .4188034 .377193 .4270833
.4534314 .3970588 0 .3333333 0 .5833333 .5
0 0 .625 .6666667 .75 .5 .25
0 .5160257 .5606061 .4242424 .4166667 .4920635 0
.5833333 0 .25 .625 0 0 .4166667
.3666667 .75 .4722222 .3055556 0
17 311 100 50 50 74 37
163 148 47 21 36 38 21
. 53 29 14 36 16 .
255 4 46 72 41 42 67
33 0 2 0 0 1 1
0 24 8 7 5 2 0
131 2 26 124 2 20 31
19 28 35 18 0 1 0
0 0 1 0 13 1 7
3 2 0 41 22 14 32
15 0 1 0 0 1 0
0 11 7 0 2 0 0
67636 16609 11454 12920 19982 6671 34749
32887 8546 5878 6606 10339 3380 0
8063 5576 6314 9643 3291 0 60866
917 5470 13895 10491 11849 18327 6304
0 297 114 214 234 58 0
2315 784 799 1293 279 0 31293
435 2819 29573 482 2651 7159 5386
6073 9473 3202 0 152 52 105
101 25 0 1188 399 396 698
138 0 6736 5105 5776 8854 3102
0 145 62 109 133 33 0
1127 385 403 595 141 0 .3845123
.4133333 .3533333 .33 .3862613 .4189189 .3701431 .4003378
.4024823 .3293651 .3078704 .3530702 .4761905 . .422956
.3706897 .3869048 .4212963 .34375 . .3830065 .5416667
.3876812 .4328704 .3414634 .3134921 .3868159 .4065657 0
.5 0 0 .3333333 .8333333 0 .3541667
.4375 .4404762 .4333333 .2916667 0 .3657761 .5
.3974359 .4012097 .5833333 .375 .4354839 .3070175 .2767857
.35 .4768519 0 .1666667 0 0 0
.8333333 0 .3525641 .9166667 .4404762 .3888889 .2916667
0 .4308943 .3712121 .3869048 .4270833 .3222222 0
.8333333 0 0 .3333333 0 0 .3560606
.3690476 0 .5 0 0
18 11 4 1 1 3 2
5 6 2 1 1 . 1
. 2 . . 3 1 .
9 0 2 3 1 1 2
2 0 0 0 0 0 0
0 1 0 0 1 0 0
4 0 1 5 0 1 1
1 1 0 1 0 0 0
0 0 0 0 1 0 0
0 0 0 2 0 0 2
1 0 0 0 0 0 0
0 0 0 0 1 0 0
65348 16590 10754 12074 19427 6503 33493
31855 8483 5494 6141 10066 3309 0
8107 5260 5933 9361 3194 0 58592
977 5465 13790 9832 11020 17809 6141
0 313 110 233 237 84 0
2407 766 768 1270 254 0 29969
491 2851 28623 486 2614 7023 5016
5609 9196 3125 0 166 53 124
109 39 0 1245 401 379 697
129 0 6767 4816 5411 8613 3016
0 147 57 109 128 45 0
1162 365 389 573 125 0 0
0 0 0 0 0 0 0
0 0 0 . 0 . 0
. . 0 0 . 0 0
0 0 0 0 0 0 0
0 0 0 0 0 0 0
0 0 0 0 0 0 0
0 0 0 0 0 0 0
0 0 0 0 0 0 0
0 0 0 0 0 0 0
0 0 0 0 0 0 0
0 0 0 0 0 0 0
0 0 0 0 0
