# Supplementary material for: Cumulative Risks of Foster Care Placement for Danish Children
Source: PLoS One. 2014 Oct 9;9(10):e109207. doi: 10.1371/journal.pone.0109207 (PMC4192300; doi:10.1371/journal.pone.0109207)
Supplement: File S1 — Data Used to Construct Life Tables. (ZIP) [file pone.0109207.s001.zip › lifetable_region2009 (2).csv]

dictionary {
float age
int cnt
int cnt_1
byte cnt_2
byte cnt_3
byte cnt_4
byte cnt_5
_newline
int cntM
int cntF
byte cntM_1
byte cntM_2
byte cntM_3
byte cntM_4
byte cntM_5
_newline
byte cntM_6
byte cntF_1
byte cntF_2
byte cntF_3
byte cntF_4
byte cntF_5
byte cntF_6
_newline
int cnt1
byte cnt2
byte cnt3
byte cnt1_1
byte cnt1_2
byte cnt1_3
byte cnt1_4
_newline
byte cnt1_5
byte cnt1_6
byte cnt2_1
byte cnt2_2
byte cnt2_3
byte cnt2_4
byte cnt2_5
_newline
byte cnt2_6
byte cnt3_1
byte cnt3_2
byte cnt3_3
byte cnt3_4
byte cnt3_5
byte cnt3_6
_newline
int cnt1M
byte cnt2M
byte cnt3M
int cnt1F
byte cnt2F
byte cnt3F
byte cnt1M_1
_newline
byte cnt1M_2
byte cnt1M_3
byte cnt1M_4
byte cnt1M_5
byte cnt1M_6
byte cnt2M_1
byte cnt2M_2
_newline
byte cnt2M_3
byte cnt2M_4
byte cnt2M_5
byte cnt2M_6
byte cnt3M_1
byte cnt3M_2
byte cnt3M_3
_newline
byte cnt3M_4
byte cnt3M_5
byte cnt3M_6
byte cnt1F_1
byte cnt1F_2
byte cnt1F_3
byte cnt1F_4
_newline
byte cnt1F_5
byte cnt1F_6
byte cnt2F_1
byte cnt2F_2
byte cnt2F_3
byte cnt2F_4
byte cnt2F_5
_newline
byte cnt2F_6
byte cnt3F_1
byte cnt3F_2
byte cnt3F_3
byte cnt3F_4
byte cnt3F_5
byte cnt3F_6
_newline
float pop
int pop_1
int pop_2
int pop_3
int pop_4
int pop_5
float popM
_newline
float popF
int popM_1
int popM_2
int popM_3
int popM_4
int popM_5
byte popM_6
_newline
int popF_1
int popF_2
int popF_3
int popF_4
int popF_5
byte popF_6
float pop1
_newline
int pop2
int pop3
int pop1_1
int pop1_2
int pop1_3
int pop1_4
int pop1_5
_newline
byte pop1_6
int pop2_1
int pop2_2
int pop2_3
int pop2_4
byte pop2_5
byte pop2_6
_newline
int pop3_1
int pop3_2
int pop3_3
int pop3_4
int pop3_5
byte pop3_6
float pop1M
_newline
int pop2M
int pop3M
int pop1F
int pop2F
int pop3F
int pop1M_1
int pop1M_2
_newline
int pop1M_3
int pop1M_4
int pop1M_5
byte pop1M_6
int pop2M_1
byte pop2M_2
int pop2M_3
_newline
int pop2M_4
byte pop2M_5
byte pop2M_6
int pop3M_1
int pop3M_2
int pop3M_3
int pop3M_4
_newline
int pop3M_5
byte pop3M_6
int pop1F_1
int pop1F_2
int pop1F_3
int pop1F_4
int pop1F_5
_newline
byte pop1F_6
int pop2F_1
byte pop2F_2
int pop2F_3
int pop2F_4
byte pop2F_5
byte pop2F_6
_newline
int pop3F_1
int pop3F_2
int pop3F_3
int pop3F_4
int pop3F_5
byte pop3F_6
float nax
_newline
float nax_1
float nax_2
float nax_3
float nax_4
float nax_5
float naxM
float naxF
_newline
float naxM_1
float naxM_2
float naxM_3
float naxM_4
float naxM_5
byte naxM_6
float naxF_1
_newline
float naxF_2
float naxF_3
float naxF_4
float naxF_5
byte naxF_6
float nax1
float nax2
_newline
float nax3
float nax1_1
float nax1_2
float nax1_3
float nax1_4
float nax1_5
byte nax1_6
_newline
float nax2_1
float nax2_2
float nax2_3
float nax2_4
float nax2_5
byte nax2_6
float nax3_1
_newline
float nax3_2
float nax3_3
float nax3_4
float nax3_5
byte nax3_6
float nax1M
float nax2M
_newline
float nax3M
float nax1F
float nax2F
float nax3F
float nax1M_1
float nax1M_2
float nax1M_3
_newline
float nax1M_4
float nax1M_5
byte nax1M_6
float nax2M_1
byte nax2M_2
float nax2M_3
float nax2M_4
_newline
byte nax2M_5
byte nax2M_6
float nax3M_1
float nax3M_2
float nax3M_3
float nax3M_4
float nax3M_5
_newline
byte nax3M_6
float nax1F_1
float nax1F_2
float nax1F_3
float nax1F_4
float nax1F_5
byte nax1F_6
_newline
float nax2F_1
float nax2F_2
float nax2F_3
float nax2F_4
float nax2F_5
byte nax2F_6
float nax3F_1
_newline
float nax3F_2
float nax3F_3
float nax3F_4
float nax3F_5
byte nax3F_6
}
0 192 49 25 41 53 24
89 100 18 15 16 26 14
. 29 10 25 26 10 .
173 2 16 35 25 41 49
23 0 0 0 0 1 1
0 13 0 0 3 0 0
85 1 3 88 1 10 16
15 16 24 14 0 0 0
0 1 0 0 2 0 0
1 0 0 19 10 25 25
9 0 0 0 0 0 1
0 9 0 0 1 0 0
65427 20573 9484 10684 18886 5800 33712
31712 10487 4944 5510 9707 3064 0
10084 4540 5174 9178 2736 0 59497
1168 4520 17871 8891 9787 17484 5464
0 535 83 210 273 67 0
2081 467 662 1059 251 0 30665
591 2326 28832 577 2191 9125 4627
5047 8974 2892 0 266 47 112
130 36 0 1059 246 337 558
126 0 8746 4264 4740 8510 2572
0 269 36 98 143 31 0
1020 221 325 500 125 0 .2314815
.2021277 .2466667 .1930894 .2516026 .2951389 .241573 .2225
.2638889 .2666667 .171875 .2724359 .2083333 . .1637931
.2166667 .2066667 .2307692 .4166667 . .2316956 .25
.1858974 .202381 .2466667 .1930894 .2431973 .3043478 0
0 0 0 .4166667 .0833333 0 .1515152
0 0 .375 0 0 .2323529 .4166667
.4444444 .2310606 .0833333 .1083333 .2604167 .2666667 .171875
.2465278 .2083333 0 0 0 0 .4166667
0 0 .2916667 0 0 .75 0
0 .1535088 .2166667 .2066667 .24 .4537037 0
0 0 0 0 .0833333 0 .1203704
0 0 0 0 0
1 57 15 4 13 14 11
27 30 7 1 6 6 7
. 8 3 7 8 4 .
46 0 11 11 3 12 12
8 0 0 0 0 0 0
0 4 1 1 2 3 0
25 0 2 21 0 9 7
1 6 5 6 0 0 0
0 0 0 0 0 0 0
1 1 0 4 2 6 7
2 0 0 0 0 0 0
0 4 1 1 1 2 0
64898 20213 9704 10635 18755 5591 33215
31683 10372 5022 5416 9525 2880 0
9841 4682 5219 9230 2711 0 58902
1067 4684 17467 9095 9735 17339 5266
0 467 63 196 263 78 0
2188 500 669 1087 240 0 30199
514 2375 28703 553 2309 8986 4693
4989 8808 2723 0 218 32 89
133 42 0 1122 270 324 548
111 0 8481 4402 4746 8531 2543
0 249 31 107 130 36 0
1066 230 345 539 129 0 .4678363
.4277778 .3333333 .5320513 .4107143 .5681818 .5185185 .4222222
.3809524 .75 .6944445 .5 .4880953 . .46875
.1944444 .3928571 .34375 .7083333 . .4402174 0
.5833333 .3863636 .25 .5763889 .3472222 .5208333 0
0 0 0 0 0 0 .5416667
.5833333 0 .7916666 .6944445 0 .51 0
.625 .3571429 0 .5740741 .3809524 .75 .6944445
.45 .4861111 0 0 0 0 0
0 0 0 0 0 .75 .5
0 .3958333 0 .4583333 .2738095 .625 0
0 0 0 0 0 0 .5416667
.5833333 0 .8333333 .7916667 0
2 49 17 5 13 9 5
25 23 8 2 6 6 3
. 8 3 7 3 2 .
42 1 5 13 5 12 8
4 0 0 0 0 1 0
0 3 0 1 0 1 0
23 1 1 19 0 3 7
2 6 5 3 0 0 0
0 1 0 0 1 0 0
0 0 0 6 3 6 3
1 0 0 0 0 0 0
0 1 0 1 0 1 0
66068 19771 10440 10804 19295 5758 33941
32126 10268 5363 5523 9887 2900 0
9502 5077 5281 9408 2858 0 59984
1034 4792 17014 9829 9922 17803 5416
0 441 83 174 256 80 0
2220 491 676 1154 251 0 30789
555 2467 29195 479 2324 8806 5051
5080 9127 2725 0 252 45 89
127 42 0 1165 247 341 588
126 0 8208 4778 4842 8676 2691
0 189 38 85 129 38 0
1054 244 335 566 125 0 .4513889
.546875 .2833333 .3205128 .4814815 .6 .4733333 .4275362
.53125 .3333333 .375 .4861111 .5833333 . .5625
.25 .2738095 .4722222 .625 . .4563492 .25
.4166667 .5769231 .2833333 .3263889 .5104167 .5625 0
0 0 0 .25 0 0 .3333333
0 .25 0 .75 0 .4963768 .25
.1666667 .4078947 0 .5 .5833333 .3333333 .375
.5333333 .5833333 0 0 0 0 .25
0 0 .1666667 0 0 0 0
0 .5694445 .25 .2777778 .4722222 .5 0
0 0 0 0 0 0 .5
0 .25 0 .75 0
3 39 8 6 5 14 6
22 17 3 4 2 10 3
. 5 2 3 4 3 .
34 2 3 8 6 5 11
4 0 0 0 0 2 0
0 0 0 0 1 2 0
19 2 1 15 0 2 3
4 2 8 2 0 0 0
0 2 0 0 0 0 0
0 1 0 5 2 3 3
2 0 0 0 0 0 0
0 0 0 0 1 1 0
65249 18937 10518 10726 19128 5940 33256
31993 9693 5314 5524 9645 3080 0
9244 5204 5202 9483 2860 0 59091
979 4951 16220 9842 9838 17595 5596
0 399 57 204 249 70 0
2255 577 651 1208 260 0 30157
499 2500 28934 480 2451 8355 4970
5050 8878 2904 0 179 36 114
135 35 0 1131 285 349 601
134 0 7865 4872 4788 8717 2692
0 220 21 90 114 35 0
1124 292 302 607 126 0 .4230769
.2604167 .2361111 .4833333 .5833333 .4027778 .4242424 .4215686
.1944444 .1666667 .4583333 .5916666 .4166667 . .3
.375 .5 .5625 .3888889 . .3823529 .625
.75 .2604167 .2361111 .4833333 .5454546 .2708333 0
0 0 0 .625 0 0 0
0 0 .9166667 .6666667 0 .377193 .625
.9166667 .3888889 0 .6666667 .1944444 .1666667 .4583333
.5833333 .1666667 0 0 0 0 .625
0 0 0 0 0 0 .9166667
0 .3 .375 .5 .4444444 .375 0
0 0 0 0 0 0 0
0 0 .9166667 .4166667 0
4 56 11 10 13 11 11
27 29 6 4 8 3 6
. 5 6 5 8 5 .
50 0 6 10 10 11 8
11 0 0 0 0 0 0
0 1 0 2 3 0 0
25 0 2 25 0 4 5
4 7 3 6 0 0 0
0 0 0 0 1 0 1
0 0 0 5 6 4 5
5 0 0 0 0 0 0
0 0 0 1 3 0 0
65428 18551 10626 11031 19411 5809 33420
32008 9524 5545 5534 9853 2964 0
9027 5081 5497 9558 2845 0 59027
965 5186 15671 9974 10086 17842 5454
0 393 86 192 222 72 0
2401 527 720 1269 269 0 30139
510 2643 28888 455 2543 8060 5187
5083 9034 2775 0 216 45 92
112 45 0 1200 291 350 667
135 0 7611 4787 5003 8808 2679
0 177 41 100 110 27 0
1201 236 370 602 134 0 .4821429
.6590909 .45 .4935898 .3409091 .4621212 .4567901 .5057471
.6944444 .375 .40625 .3611111 .3888889 . .6166667
.5 .6333333 .3333333 .55 . .4883333 0
.4305556 .6333333 .45 .530303 .3333333 .4621212 0
0 0 0 0 0 0 .9166667
0 .2916667 .3611111 0 0 .4366667 0
.7083334 .54 0 .2916667 .65 .375 .3928571
.3611111 .3888889 0 0 0 0 0
0 0 .9166667 0 .5 0 0
0 .6166667 .5 .7708333 .3166667 .55 0
0 0 0 0 0 0 0
0 .0833333 .3611111 0 0
5 45 13 6 10 9 7
30 15 8 4 6 9 3
. 5 2 4 . 4 .
37 1 6 11 6 10 4
6 0 0 0 0 1 0
0 1 0 0 4 1 0
22 1 6 15 0 0 6
4 6 4 2 0 0 0
0 1 0 0 1 0 0
4 1 0 5 2 4 0
4 0 0 0 0 0 0
0 0 0 0 0 0 0
65429 18517 10678 10987 19535 5712 33507
31922 9499 5544 5493 10025 2946 0
9018 5134 5494 9510 2766 0 58720
974 5449 15636 9879 10009 17856 5340
0 366 98 196 250 64 0
2430 655 742 1334 288 0 30038
486 2825 28682 488 2624 8024 5137
4996 9134 2747 0 182 44 101
129 30 0 1248 340 373 708
156 0 7612 4742 5013 8722 2593
0 184 54 95 121 34 0
1182 315 369 626 132 0 .4370371
.4551282 .5416667 .5 .3888889 .2857143 .4861111 .3388889
.4791667 .5 .5694445 .3888889 .6111111 . .4166667
.625 .3958333 . .0416667 . .4301802 .5833333
.5277778 .4545454 .5416667 .5 .3541667 .2083333 0
0 0 0 .5833333 0 0 .9166667
0 0 .375 .75 0 .4924242 .5833333
.5277778 .3388889 0 0 .4861111 .5 .5694445
.3541667 .5416666 0 0 0 0 .5833333
0 0 .9166667 0 0 .375 .75
0 .4166667 .625 .3958333 0 .0416667 0
0 0 0 0 0 0 0
0 0 0 0 0
6 54 14 13 9 14 4
30 24 9 8 2 8 3
. 5 5 7 6 1 .
41 2 10 9 12 8 11
1 0 1 0 0 1 0
0 3 1 1 2 3 0
24 0 5 17 2 5 6
8 2 7 1 0 0 0
0 0 0 0 2 0 0
1 2 0 3 4 6 4
0 0 1 0 0 1 0
0 1 1 1 1 1 0
64835 18269 10636 10980 19122 5828 33325
31510 9374 5483 5600 9829 3039 0
8895 5153 5380 9293 2789 0 57994
949 5620 15269 9900 9964 17434 5427
0 362 83 211 228 65 0
2556 611 774 1361 318 0 29803
480 2918 28191 469 2702 7829 5107
5072 8964 2831 0 194 43 98
113 32 0 1319 313 413 707
166 0 7440 4793 4892 8470 2596
0 168 40 113 115 33 0
1237 298 361 654 152 0 .4876543
.5595238 .5448718 .4722222 .452381 .2083333 .4583333 .5243056
.5277778 .59375 .4166667 .3229167 .2777778 . .6166667
.4666667 .4880953 .625 0 . .4695122 .7083333
.5166667 .5555556 .5763889 .4166667 .3636364 0 0
.5833333 0 0 .8333333 0 0 .5833333
.1666667 .9166667 .75 .2777778 0 .4444444 0
.5166667 .5049019 .7083333 .5166667 .5416667 .59375 .4166667
.2619048 0 0 0 0 0 0
0 0 .5 0 0 .75 .4166667
0 .5833333 .5416667 .4166667 .5416666 0 0
.5833333 0 0 .8333333 0 0 .75
.1666667 .9166667 .75 0 0
7 63 12 9 12 20 10
37 26 8 8 7 9 5
. 4 1 5 11 5 .
52 1 10 9 8 9 17
9 0 0 1 0 0 0
0 3 0 3 3 1 0
32 0 5 20 1 5 7
8 5 8 4 0 0 0
0 0 0 0 1 0 2
1 1 0 2 0 4 9
5 0 0 1 0 0 0
0 2 0 1 2 0 0
65950 18271 10962 11330 19501 5886 33662
32288 9481 5589 5700 9895 2997 0
8790 5373 5630 9606 2889 0 59094
855 5806 15205 10202 10270 17866 5551
0 304 80 198 215 58 0
2686 646 841 1367 266 0 30148
443 2966 28946 412 2840 7881 5229
5149 9062 2827 0 163 39 113
102 26 0 1404 302 425 698
137 0 7324 4973 5121 8804 2724
0 141 41 85 113 32 0
1282 344 416 669 129 0 .4259259
.4236111 .3240741 .3819444 .4708333 .4833333 .4279279 .4230769
.3645833 .3229167 .4047619 .5277778 .55 . .5416666
.3333333 .35 .4242424 .4166667 . .4198718 .3333333
.4666667 .4259259 .3229167 .3425926 .4901961 .4444444 0
0 .3333333 0 0 0 0 .4166667
0 .5 .3611111 .8333333 0 .3723958 0
.7833334 .4958333 .3333333 .15 .3095238 .3229167 .2833333
.4791667 .4791667 0 0 0 0 0
0 0 .75 0 .7083334 .9166667 .8333333
0 .8333333 0 .4166667 .5 .4166667 0
0 .3333333 0 0 0 0 .25
0 .0833333 .0833333 0 0
8 70 17 12 16 14 11
39 30 14 7 8 6 4
. 3 5 7 8 7 .
58 1 11 12 12 12 12
10 0 1 0 0 0 0
0 4 0 4 2 1 0
34 1 4 24 0 6 10
7 7 6 4 0 1 0
0 0 0 0 3 0 1
0 0 0 2 5 5 6
6 0 0 0 0 0 0
0 1 0 2 2 1 0
67760 18454 11267 11980 19958 6101 34620
33139 9365 5789 6093 10205 3168 0
9089 5478 5886 9753 2933 0 60663
858 6031 15319 10469 10917 18231 5727
0 334 83 187 195 59 0
2712 683 861 1473 302 0 30992
423 3090 29671 435 2940 7790 5394
5537 9311 2960 0 163 36 91
102 31 0 1365 342 455 759
169 0 7529 5075 5380 8920 2767
0 171 47 96 93 28 0
1347 341 405 714 133 0 .4589372
.5882353 .2430556 .5222222 .4464286 .4242424 .4551282 .4638889
.5535714 .1904762 .375 .5555556 .5833333 . .75
.3166667 .6904762 .3645833 .3333333 . .466954 .75
.3833333 .625 .2430556 .5347222 .4652778 .4666667 0
.75 0 0 0 0 0 .4375
0 .4722222 .3333333 0 0 .4485294 .75
.4375 .4930556 0 .3472222 .5666667 .1904762 .3690476
.5555556 .5833333 0 .75 0 0 0
0 0 .4444444 0 .4166667 0 0
0 .9166667 .3166667 .7666667 .375 .3888889 0
0 0 0 0 0 0 .4166667
0 .5 .3333333 0 0
9 76 15 10 18 25 8
55 21 10 10 15 17 3
. 5 . 3 8 5 .
63 3 10 9 9 16 22
7 0 1 0 0 2 0
0 5 1 2 1 1 0
48 2 5 15 1 5 6
9 14 16 3 0 1 0
0 1 0 0 3 1 1
0 0 0 3 0 2 6
4 0 0 0 0 1 0
0 2 0 1 1 1 0
67093 18152 11239 11901 19777 6024 34253
32840 9224 5791 6065 10152 3021 0
8928 5448 5836 9625 3003 0 60228
842 5802 15108 10450 10890 18117 5663
0 301 91 185 199 66 0
2669 664 799 1395 275 0 30736
446 2960 29492 396 2842 7666 5377
5558 9293 2842 0 156 52 109
99 30 0 1364 345 383 728
140 0 7442 5073 5332 8824 2821
0 145 39 76 100 36 0
1305 319 416 667 135 0 .4287281
.4111111 .4333333 .4212963 .4033333 .5520833 .3909091 .5277778
.375 .4333333 .3611111 .3872549 .4722222 . .4833333
. .7222222 .4375 .6 . .4259259 .3888889
.4583333 .4259259 .4537037 .3854167 .3825758 .6190476 0
.25 0 0 .4583333 0 0 .4166667
.25 .7083334 .75 .0833333 0 .3923611 .3333333
.4 .5333334 .5 .5166667 .4444444 .4537037 .3214286
.3854167 .4722222 0 .25 0 0 .4166667
0 0 .2777778 .25 .9166667 0 0
0 .3888889 0 .8333334 .375 .7291667 0
0 0 0 .5 0 0 .625
0 .5 .75 .0833333 0
10 66 14 12 12 21 7
36 29 7 7 5 13 4
. 6 5 7 8 3 .
58 1 7 9 12 12 19
6 0 1 0 0 0 0
0 4 0 0 2 1 0
33 1 2 25 0 4 5
7 5 12 4 0 1 0
0 0 0 0 1 0 0
1 0 0 4 5 7 7
2 0 0 0 0 0 0
0 2 0 0 1 1 0
67402 17941 11352 11903 19980 6226 34581
32820 9231 5866 6031 10209 3244 0
8709 5486 5872 9771 2982 0 60588
846 5700 14976 10522 10842 18375 5873
0 322 78 180 204 62 0
2572 705 841 1306 276 0 31159
430 2850 29429 416 2849 7733 5441
5498 9433 3054 0 169 41 83
98 39 0 1291 353 432 631
143 0 7243 5081 5344 8942 2819
0 153 37 97 106 23 0
1280 352 409 675 133 0 .4705128
.5 .4930556 .4166667 .4920635 .4047619 .5324074 .3936782
.3928571 .5833333 .6 .5897436 .4166667 . .625
.3666667 .2857143 .3333333 .3888889 . .4568965 .1666667
.6527778 .4537037 .4930556 .4166667 .4736842 .4166667 0
.1666667 0 0 0 0 0 .75
0 0 .6666666 .3333333 0 .5328283 .1666667
.7083333 .3566667 0 .625 .4 .5833333 .6
.5694445 .4166667 0 .1666667 0 0 0
0 0 .5833333 0 0 .8333333 0
0 .5208333 .3666667 .2857143 .3095238 .4166667 0
0 0 0 0 0 0 .8333334
0 0 .5 .3333333 0
11 92 21 15 13 25 18
55 37 13 8 11 17 6
. 8 7 2 8 12 .
74 3 13 12 12 12 22
16 0 2 0 0 1 0
0 5 3 1 2 2 0
41 3 9 33 0 4 6
6 10 14 5 0 2 0
0 1 0 0 3 2 1
2 1 0 6 6 2 8
11 0 0 0 0 0 0
0 2 1 0 0 1 0
68986 18081 11526 12601 20409 6369 35382
33604 9248 5944 6378 10550 3262 0
8833 5582 6223 9859 3107 0 61817
885 5991 15015 10677 11443 18671 6011
0 296 87 230 214 58 0
2692 713 887 1421 278 0 31776
455 2999 30041 430 2992 7715 5499
5805 9659 3098 0 146 39 124
119 27 0 1349 379 430 716
125 0 7300 5178 5638 9012 2913
0 150 48 106 95 31 0
1343 334 457 705 153 0 .4166667
.4047619 .4722222 .474359 .3266667 .4675926 .4121212 .4234234
.4423077 .5208333 .5151515 .2745098 .4027778 . .34375
.4166667 .25 .4375 .5 . .4076577 .3888889
.4679487 .4375 .4375 .4722222 .3068182 .453125 0
.2083333 0 0 .75 0 0 .3833333
.6111111 .5 .3333333 .5833333 0 .3882114 .3888889
.5185185 .4318182 0 .3541667 .4722222 .4305556 .5166667
.2321429 .4166667 0 .2083333 0 0 .75
0 0 .5277778 .7916666 .5 .3333333 .3333333
0 .4027778 .4444444 .25 .4375 .469697 0
0 0 0 0 0 0 .1666667
.25 0 0 .8333333 0
12 132 22 28 25 41 16
72 60 15 12 15 24 6
. 7 16 10 17 10 .
119 3 9 17 26 24 36
16 0 0 0 1 2 0
0 4 2 0 3 0 0
65 1 6 54 2 3 12
11 15 21 6 0 0 0
0 1 0 0 3 1 0
2 0 0 5 15 9 15
10 0 0 0 1 1 0
0 1 1 0 1 0 0
69372 17972 11828 12358 20607 6607 35613
33759 9188 6028 6413 10621 3363 0
8784 5800 5945 9986 3244 0 62376
803 5870 15046 10978 11249 18876 6227
0 280 82 204 193 44 0
2561 716 850 1430 313 0 32099
405 2947 30277 398 2923 7686 5641
5840 9756 3176 0 148 35 103
97 22 0 1313 329 440 713
152 0 7360 5337 5409 9120 3051
0 132 47 101 96 22 0
1248 387 410 717 161 0 .5328283
.469697 .5119048 .5 .5731707 .6041667 .5150463 .5541667
.4777778 .3888889 .4611111 .5972222 .6666666 . .452381
.6041667 .5583333 .5392157 .5666667 . .535014 .75
.4351852 .4607843 .525641 .4930556 .5740741 .6041667 0
0 0 .6666667 .7916666 0 0 .5
.3333333 0 .4166667 0 0 .5205128 .8333333
.4027778 .5524691 .7083334 .5 .4791667 .4166667 .4611111
.5992063 .6666666 0 0 0 0 .8333333
0 0 .4722222 .0833333 0 .4583333 0
0 .4166667 .6055555 .5462963 .5388889 .5666667 0
0 0 .6666667 .75 0 0 .5833333
.5833333 0 .3333333 0 0
13 209 60 31 45 57 16
107 102 32 15 26 26 8
. 28 16 19 31 8 .
185 5 19 53 29 37 53
13 0 3 0 0 2 0
0 4 2 8 2 3 0
94 1 12 91 4 7 28
14 22 25 5 0 1 0
0 0 0 0 3 1 4
1 3 0 25 15 15 28
8 0 2 0 0 2 0
0 1 1 4 1 0 0
71847 18441 12397 13166 21168 6675 36967
34880 9427 6431 6862 10796 3451 0
9014 5966 6304 10372 3224 0 64903
814 5826 15466 11527 12070 19507 6333
0 284 72 204 200 54 0
2612 749 841 1352 272 0 33373
429 3000 31530 385 2826 7885 5965
6296 9962 3265 0 160 37 107
97 28 0 1338 405 428 680
149 0 7581 5562 5774 9545 3068
0 124 35 97 103 26 0
1274 344 413 672 123 0 .4996013
.5097222 .4946237 .537037 .4488304 .546875 .4968847 .502451
.4921875 .4722222 .5064102 .4711539 .6145833 . .5297619
.515625 .5789474 .4301075 .4791667 . .4932432 .6
.5350877 .5062893 .5 .5045045 .4606918 .525641 0
.6388889 0 0 .5416667 0 0 .4583333
.4166667 .6875 .0416667 .6388889 0 .4973404 .3333333
.5069445 .489011 .6666667 .5833333 .4970238 .4821429 .4962121
.4866667 .6 0 .3333333 0 0 0
0 0 .5 .3333333 .5625 .0833333 .6388889
0 .5166667 .5166667 .5166667 .4375 .4791667 0
.7916667 0 0 .5416667 0 0 .3333333
.5 .8125 0 0 0
14 329 103 52 50 94 30
159 170 53 19 25 48 14
. 50 33 25 46 16 .
284 5 39 80 49 45 82
28 0 1 1 2 1 0
0 21 2 3 11 2 0
133 2 23 151 3 16 41
18 23 39 12 0 0 0
1 1 0 0 11 1 1
8 2 0 39 31 22 43
16 0 1 1 1 0 0
0 10 1 2 3 0 0
72334 18443 12486 13365 21149 6891 36950
35384 9486 6283 6794 10809 3578 0
8957 6203 6571 10340 3313 0 65317
849 5827 15518 11572 12275 19449 6503
0 291 101 214 182 61 0
2557 753 821 1397 299 0 33354
440 2969 31963 409 2858 7943 5821
6248 9956 3386 0 164 42 102
95 37 0 1340 386 411 691
141 0 7575 5751 6027 9493 3117
0 127 59 112 87 24 0
1217 367 410 706 158 0 .4739108
.5169903 .4663461 .4366667 .4565603 .4555556 .4606918 .4862745
.5078616 .508772 .4133333 .4236111 .4285714 . .5266666
.4419192 .46 .490942 .4791667 . .4659624 .65
.517094 .51875 .4659864 .4111111 .4512195 .4464286 0
.6666667 .75 .625 .5833333 0 0 .5198413
.3333333 .6944444 .4848485 .5833334 0 .4536341 .5
.5108696 .4768212 .75 .5260417 .5142276 .5231482 .3985507
.4059829 .4027778 0 0 0 .4166667 .5833333
0 0 .5151515 .25 .75 .4895833 .5833334
0 .5235043 .4327957 .4242424 .4922481 .4791667 0
.6666667 .75 .8333333 0 0 0 .525
.4166667 .6666667 .4722222 0 0
15 342 104 50 71 89 28
171 170 48 24 33 49 17
. 56 26 38 39 11 .
295 6 39 83 45 65 76
26 0 4 0 2 0 0
0 17 4 4 12 2 0
149 2 18 146 4 20 38
23 31 41 16 0 1 0
1 0 0 0 9 0 1
7 1 0 45 22 34 35
10 0 3 0 1 0 0
0 8 4 3 4 1 0
70079 17728 11969 12991 20560 6831 35935
34143 8995 6105 6762 10509 3564 0
8733 5864 6229 10050 3267 0 63232
795 5737 14784 11081 11923 18969 6475
0 260 93 223 178 41 0
2604 736 798 1307 292 0 32439
401 2932 30793 394 2804 7532 5653
6202 9683 3369 0 128 48 112
92 21 0 1300 370 424 674
164 0 7252 5428 5721 9286 3106
0 132 45 111 86 20 0
1304 366 374 632 128 0 .4657869
.4350961 .4566667 .5046948 .4592803 .5178571 .4839181 .447549
.3923611 .5451389 .5429293 .4897959 .5245098 . .4717262
.375 .4714912 .4209402 .5075758 . .4759887 .4583333
.381579 .4417671 .4703704 .5102564 .4692982 .5288461 0
.375 0 .625 0 0 0 .4166667
.2083333 .3541667 .4015152 .375 0 .5033557 .375
.3240741 .4480594 .5 .4333333 .4144737 .5326087 .5591398
.5142276 .5364583 0 .3333333 0 .4166667 0
0 0 .3055556 0 .1666667 .3690476 .3333333
0 .4648148 .405303 .4656863 .4166667 .5166667 0
.3888889 0 .8333333 0 0 0 .5416667
.2083333 .4166667 .4583333 .4166667 0
16 367 120 59 61 97 30
195 170 57 34 28 57 19
. 62 25 32 40 11 .
308 7 46 93 49 52 85
29 0 4 0 3 0 0
0 20 10 6 9 1 0
156 3 30 152 4 14 36
28 23 50 19 0 2 0
1 0 0 0 16 6 4
4 0 0 57 21 29 35
10 0 2 0 2 0 0
0 3 4 1 5 1 0
70997 17575 12071 13432 20924 6995 36491
34504 9059 6233 6861 10800 3538 0
8515 5838 6570 10124 3457 0 63964
881 5736 14550 11175 12300 19296 6643
0 284 102 238 198 59 0
2635 719 835 1287 260 0 32832
434 3003 31132 447 2731 7497 5743
6277 9953 3362 0 143 52 113
96 30 0 1359 397 449 670
128 0 7053 5432 6023 9343 3281
0 141 50 125 102 29 0
1275 322 385 617 132 0 .4675799
.5084034 .3954802 .4555556 .4613402 .4916667 .4700855 .4647059
.5 .4215686 .4642857 .4502924 .5350877 . .516129
.36 .4479167 .4770833 .4166667 . .4764611 .4642857
.405303 .5232975 .4183674 .4679487 .4607843 .4856322 0
.4375 0 .5 0 0 0 .4385965
.2833333 .3 .5 .6666667 0 .4727564 .3611111
.4666667 .4802631 .5416667 .2738095 .5300926 .4404762 .4746377
.425 .5350877 0 .25 0 .5833333 0
0 0 .4479167 .3333333 .375 .8333334 0
0 .5190058 .3888889 .4626437 .5119048 .3916667 0
.625 0 .4583333 0 0 0 .3888889
.2083333 0 .2333333 .6666667 0
17 288 77 50 49 83 29
150 137 42 22 25 45 16
. 35 28 24 37 13 .
236 5 42 53 43 45 70
25 0 2 0 1 2 0
0 19 7 3 10 3 0
119 3 24 117 2 17 27
18 21 39 14 0 1 0
1 1 0 0 12 4 3
4 1 0 26 25 24 31
11 0 1 0 0 1 0
0 7 3 0 5 2 0
68230 17151 11385 12782 20216 6696 34948
33281 8835 5815 6490 10432 3376 0
8316 5570 6292 9783 3320 0 61216
978 5689 14312 10453 11610 18536 6305
0 303 113 252 233 77 0
2446 757 861 1333 292 0 31302
497 2946 29914 481 2742 7350 5335
5865 9591 3161 0 159 64 137
103 34 0 1270 380 450 680
166 0 6962 5118 5745 8945 3144
0 144 49 115 130 43 0
1176 377 411 652 126 0 .3867596
.3917749 .3783333 .4472789 .375 .3189655 .4066667 .3649635
.422619 .4280303 .4866667 .3703704 .3125 . .3547619
.3392857 .40625 .3806306 .3269231 . .3905367 .5166667
.3414634 .3930818 .374031 .45 .3821428 .33 0
.3333333 0 .8333333 .5416667 0 0 .368421
.4047619 .2777778 .2592593 .3333333 0 .4054622 .5277778
.3888889 .3753561 .5 .2745098 .3950617 .4351852 .5
.3782051 .3214286 0 .0833333 0 .8333333 .6666667
0 0 .4791667 .3958333 .2777778 .1666667 .5
0 .3910256 .33 .40625 .3870968 .3409091 0
.5833333 0 0 .4166667 0 0 .1785714
.4166667 0 .3333333 .25 0
18 6 3 . . 2 1
3 3 2 . . . 1
. 1 . . 2 . .
4 0 2 1 0 0 2
1 0 0 0 0 0 0
0 2 0 0 0 0 0
2 0 1 2 0 1 1
0 0 0 1 0 0 0
0 0 0 0 1 0 0
0 0 0 0 0 0 2
0 0 0 0 0 0 0
0 1 0 0 0 0 0
67639 16856 11195 12843 20103 6642 34698
32941 8594 5791 6551 10397 3365 0
8262 5404 6292 9706 3277 0 60630
1058 5567 14014 10261 11749 18353 6253
0 350 119 236 280 73 0
2380 754 805 1339 289 0 31137
497 2860 29493 561 2707 7159 5292
6017 9490 3179 0 167 58 115
131 26 0 1217 400 389 709
145 0 6855 4969 5732 8863 3074
0 183 61 121 149 47 0
1163 354 416 630 144 0 0
0 . . 0 0 0 0
0 . . . 0 . 0
. . 0 . . 0 0
0 0 0 0 0 0 0
0 0 0 0 0 0 0
0 0 0 0 0 0 0
0 0 0 0 0 0 0
0 0 0 0 0 0 0
0 0 0 0 0 0 0
0 0 0 0 0 0 0
0 0 0 0 0 0 0
0 0 0 0 0
