# Supplementary material for: Cumulative Risks of Foster Care Placement for Danish Children
Source: PLoS One. 2014 Oct 9;9(10):e109207. doi: 10.1371/journal.pone.0109207 (PMC4192300; doi:10.1371/journal.pone.0109207)
Supplement: File S1 — Data Used to Construct Life Tables. (ZIP) [file pone.0109207.s001.zip › VariableKeys.txt]

Description of variable-keys

age	- Age of child
cnt	- designate nDx 
pop 	- designate age-specific population
nax	- designate Average person-years at this age before removal
M	- designate male 
F	- designate female
1	- designate native Danish
2	- designate Western immigrant
3	- designate non-Western immigrant

Disregard all variables with an underscore followed by a number (such as cnt3_6) 
